# Supplementary material for: Proteomic Profiling of Mouse Liver following Acute Toxoplasma gondii Infection
Source: PLoS One. 2016 Mar 22;11(3):e0152022. doi: 10.1371/journal.pone.0152022 (PMC4803215; doi:10.1371/journal.pone.0152022)
Supplement: S2 Table — (XLSX) [file pone.0152022.s002.xlsx]

## Sheet: Sheet1
GO-ID	p-value	corr p-value	Gene number	Description	Down-regulated gene	Up-regulated gene	Genes in test set
43226	5.485e-55	3.3893e-53	266	organelle	61	205	RPL18|EHHADH|S100A9|TPD52|RNF213|BBOX1|B2M|DDX17|DNAJB11|CFH|ERAP1|GBP7|SGPL1|GBP6|YARS|CYP3A16|GATM|VWA5A|CYP3A13|C4B|ABCB11|CYP3A11|PLD4|UBR4|IFI47|SERPING1|CYP1A2|MYH9|AADAC|PGM2|SERPINF2|ABAT|EIF2AK2|MYBBP1A|ALDOA|HACL1|ACADSB|CYP3A25|CYP2B9|UBA7|PPT1|TXN1|TAGLN2|CALR|MANF|CD74|RAB7|ALCAM|LGALS3BP|TMED10|GCSH|FGL1|SEC23IP|HPCAL1|LGALS3|CFB|RPS8|HNRNPA0|LACTB2|HYOU1|GM4952|ARF1|PARP9|LASP1|UBA…
43227	3.369e-60	5.2556e-58	263	membrane-bounded organelle	61	202	RPL18|EHHADH|S100A9|TPD52|RNF213|BBOX1|B2M|DDX17|DNAJB11|CFH|ERAP1|GBP7|SGPL1|GBP6|YARS|CYP3A16|GATM|VWA5A|CYP3A13|C4B|ABCB11|CYP3A11|PLD4|UBR4|IFI47|SERPING1|CYP1A2|MYH9|AADAC|PGM2|SERPINF2|ABAT|EIF2AK2|MYBBP1A|ALDOA|HACL1|ACADSB|CYP3A25|CYP2B9|UBA7|PPT1|TXN1|TAGLN2|CALR|MANF|CD74|RAB7|ALCAM|LGALS3BP|TMED10|GCSH|FGL1|SEC23IP|HPCAL1|LGALS3|CFB|RPS8|HNRNPA0|LACTB2|HYOU1|GM4952|ARF1|PARP9|LASP1|UBA…
5623	1.1316e-28	3.3101e-27	259	cell	66	193	RPL18|EHHADH|S100A9|TPD52|RNF213|BBOX1|B2M|DDX17|DNAJB11|CFH|ERAP1|CUL1|GBP7|SGPL1|GBP6|YARS|CYP3A16|GATM|VWA5A|CYP3A13|ABCB11|CYP3A11|PLD4|UBR4|IFI47|IFI44|CYP1A2|MYH9|AADAC|PGM2|SERPINF2|ABAT|EIF2AK2|MYBBP1A|ALDOA|HACL1|ACADSB|CYP3A25|CYP2B9|UBA7|PPT1|TXN1|CALR|MANF|CD74|RAB7|ALCAM|TMED10|GCSH|SEC23IP|LGALS3|RPS8|HNRNPA0|LACTB2|HYOU1|GM4952|ARF1|PARP9|LASP1|UBA2|PCNA|H3F3A|HSPA13|CYP8B1|PDIA3|H…
44464	3.3287e-28	8.6546e-27	258	cell part	65	193	RPL18|EHHADH|S100A9|TPD52|RNF213|BBOX1|B2M|DDX17|DNAJB11|CFH|ERAP1|CUL1|GBP7|SGPL1|GBP6|YARS|CYP3A16|GATM|VWA5A|CYP3A13|ABCB11|CYP3A11|PLD4|UBR4|IFI47|IFI44|CYP1A2|MYH9|AADAC|PGM2|SERPINF2|ABAT|EIF2AK2|MYBBP1A|ALDOA|HACL1|ACADSB|CYP3A25|CYP2B9|UBA7|PPT1|TXN1|CALR|MANF|CD74|RAB7|ALCAM|TMED10|GCSH|SEC23IP|LGALS3|RPS8|HNRNPA0|LACTB2|HYOU1|GM4952|ARF1|PARP9|LASP1|UBA2|PCNA|H3F3A|HSPA13|CYP8B1|PDIA3|H…
44424	3.6629e-36	1.3187e-34	250	intracellular part	64	186	RPL18|EHHADH|S100A9|TPD52|RNF213|BBOX1|B2M|DDX17|DNAJB11|CFH|ERAP1|CUL1|GBP7|SGPL1|GBP6|YARS|CYP3A16|GATM|VWA5A|CYP3A13|ABCB11|CYP3A11|PLD4|UBR4|IFI47|IFI44|CYP1A2|MYH9|AADAC|PGM2|ABAT|EIF2AK2|MYBBP1A|ALDOA|HACL1|ACADSB|CYP3A25|CYP2B9|UBA7|PPT1|TXN1|CALR|MANF|CD74|RAB7|GCSH|TMED10|SEC23IP|LGALS3|RPS8|HNRNPA0|LACTB2|HYOU1|GM4952|ARF1|PARP9|LASP1|UBA2|PCNA|H3F3A|HSPA13|CYP8B1|PDIA3|HIP1R|FERMT2|PDI…
5622	2.0604e-34	6.8877e-33	250	intracellular	64	186	RPL18|EHHADH|S100A9|TPD52|RNF213|BBOX1|B2M|DDX17|DNAJB11|CFH|ERAP1|CUL1|GBP7|SGPL1|GBP6|YARS|CYP3A16|GATM|VWA5A|CYP3A13|ABCB11|CYP3A11|PLD4|UBR4|IFI47|IFI44|CYP1A2|MYH9|AADAC|PGM2|ABAT|EIF2AK2|MYBBP1A|ALDOA|HACL1|ACADSB|CYP3A25|CYP2B9|UBA7|PPT1|TXN1|CALR|MANF|CD74|RAB7|GCSH|TMED10|SEC23IP|LGALS3|RPS8|HNRNPA0|LACTB2|HYOU1|GM4952|ARF1|PARP9|LASP1|UBA2|PCNA|H3F3A|HSPA13|CYP8B1|PDIA3|HIP1R|FERMT2|PDI…
5737	6.1463e-47	2.8765e-45	236	cytoplasm	64	172	RPL18|EHHADH|S100A9|TPD52|RNF213|BBOX1|B2M|DNAJB11|CFH|ERAP1|SGPL1|GBP7|GBP6|YARS|CYP3A16|GATM|CYP3A13|ABCB11|CYP3A11|PLD4|UBR4|IFI47|IFI44|CYP1A2|MYH9|AADAC|PGM2|ABAT|EIF2AK2|MYBBP1A|ALDOA|HACL1|ACADSB|CYP3A25|CYP2B9|UBA7|PPT1|TXN1|CALR|CD74|RAB7|GCSH|TMED10|SEC23IP|LGALS3|LACTB2|RPS8|HYOU1|GM4952|ARF1|PARP9|LASP1|UBA2|PCNA|HSPA13|CYP8B1|PDIA3|HIP1R|FERMT2|PDIA4|CANX|YBX1|CKB|SRPR|TUBB5|PIK3AP1|…
43229	4.7456e-31	1.4806e-29	226	intracellular organelle	55	171	RPL18|EHHADH|S100A9|TPD52|RNF213|BBOX1|B2M|DDX17|DNAJB11|CFH|ERAP1|GBP7|SGPL1|GBP6|YARS|CYP3A16|GATM|VWA5A|CYP3A13|ABCB11|CYP3A11|PLD4|UBR4|IFI47|CYP1A2|MYH9|AADAC|PGM2|ABAT|EIF2AK2|MYBBP1A|ALDOA|HACL1|ACADSB|CYP3A25|CYP2B9|UBA7|PPT1|TXN1|CALR|MANF|CD74|RAB7|GCSH|TMED10|SEC23IP|LGALS3|RPS8|HNRNPA0|LACTB2|HYOU1|GM4952|ARF1|PARP9|LASP1|UBA2|PCNA|H3F3A|HSPA13|CYP8B1|PDIA3|HIP1R|FERMT2|PDIA4|CANX|YBX…
43231	3.1163e-28	8.5791e-27	210	intracellular membrane-bounded organelle	55	155	RPL18|EHHADH|S100A9|TPD52|RNF213|BBOX1|B2M|DDX17|DNAJB11|CFH|ERAP1|SGPL1|YARS|CYP3A16|GATM|VWA5A|CYP3A13|ABCB11|CYP3A11|PLD4|UBR4|IFI47|CYP1A2|MYH9|AADAC|ABAT|EIF2AK2|MYBBP1A|ALDOA|HACL1|ACADSB|CYP3A25|CYP2B9|UBA7|PPT1|TXN1|CALR|MANF|CD74|RAB7|GCSH|TMED10|SEC23IP|LGALS3|LACTB2|HNRNPA0|RPS8|HYOU1|GM4952|ARF1|PARP9|UBA2|PCNA|H3F3A|HSPA13|CYP8B1|PDIA3|HIP1R|FERMT2|PDIA4|CANX|YBX1|CKB|SRPR|TUBB5|RAB6…
44444	2.6551e-45	1.0355e-43	192	cytoplasmic part	58	134	RPL18|EHHADH|LGMN|TPD52|ACSS3|AGXT|BBOX1|IQGAP1|B2M|ST3GAL1|TOP1|SLC16A1|ST3GAL5|DNAJB11|SLC2A2|ERAP1|CES1E|DNAJC3|CES1C|EGFR|GBP7|SGPL1|GBP6|YARS|CYP2C54|CYP3A16|CYP3A13|GATM|ABCB11|CYP3A11|ERP29|PLD4|IFI47|CYP1A2|MYH9|PPP1CB|TAT|CYP2C50|AADAC|PGM2|SEC61B|ARRB2|PSMA4|USO1|ABAT|SNRPF|EIF2AK2|GBP2|MVP|XDH|ME1|ALDOA|HACL1|ACADSB|CYP3A25|SNX6|GRB2|CYP2B9|COPZ1|CLU|UBA7|TXN1|PPT1|ATP6V1B2|GBP2B|CALR|…
5576	1.0441e-45	4.4421e-44	157	extracellular region	21	136	LGMN|S100A9|IQGAP2|VTN|BBOX1|IQGAP1|B2M|GSTM1|ST3GAL1|APOA4|TTR|APOA2|SLC16A1|FAM49B|CFH|ERAP1|CES1E|DNAJC3|CES1C|GBP7|GBP6|GATM|C4B|ABCB11|SERPING1|MYH9|PPP1CB|PGM2|ARPC1B|SERPINF2|PSMA4|CSTB|ABAT|GBP4|GBP2|MVP|ALDOA|XDH|ACADSB|GRB2|CLU|PPT1|TXN1|PAH|ITGB2|ARPC4|ATP6V1B2|TAGLN2|CALR|GBP2B|MANF|CD74|FTH1|RAB7|ALCAM|LGALS3BP|FGG|EIF3B|FGA|RPL7|EIF3H|ARPC2|FGB|EIF3E|APOC3|ENTPD5|IIGP1|TMED10|EIF3I|…
31982	2.2091e-56	1.7231e-54	156	vesicle	17	139	LGMN|S100A9|IQGAP2|VTN|BBOX1|IQGAP1|B2M|ST3GAL1|APOA4|TTR|APOA2|SLC16A1|FAM49B|CFH|ERAP1|DNAJC3|EGFR|GBP7|GBP6|GATM|C4B|ABCB11|PLD4|SERPING1|MYH9|PPP1CB|PGM2|ARPC1B|ARRB2|SERPINF2|PSMA4|USO1|CSTB|ABAT|GBP4|GBP2|MVP|ALDOA|ACADSB|SNX6|GRB2|CLU|COPZ1|PPT1|TXN1|PAH|ITGB2|ARPC4|ATP6V1B2|TAGLN2|CALR|GBP2B|CD74|FTH1|RAB7|ALCAM|LGALS3BP|FGG|EIF3B|RPL7|FGA|EIF3H|FGB|ARPC2|EIF3E|ENTPD5|TMED10|EIF3I|FGL1|AR…
44421	5.913e-52	3.0748e-50	154	extracellular region part	20	134	LGMN|S100A9|IQGAP2|VTN|BBOX1|IQGAP1|B2M|ST3GAL1|APOA4|TTR|APOA2|SLC16A1|FAM49B|CFH|ERAP1|CES1E|DNAJC3|CES1C|GBP7|GBP6|GATM|C4B|ABCB11|SERPING1|MYH9|PPP1CB|PGM2|ARPC1B|SERPINF2|PSMA4|CSTB|ABAT|GBP4|GBP2|MVP|ALDOA|XDH|ACADSB|GRB2|CLU|PPT1|TXN1|PAH|ITGB2|ARPC4|ATP6V1B2|TAGLN2|CALR|GBP2B|CD74|FTH1|RAB7|ALCAM|LGALS3BP|FGG|EIF3B|FGA|RPL7|ARPC2|FGB|EIF3H|EIF3E|APOC3|ENTPD5|IIGP1|TMED10|EIF3I|FGL1|ARL6IP…
16020	2.473e-07	2.3147e-06	153	membrane	31	122	RPL18|TMEM19|S100A9|RNF213|IQGAP1|B2M|ST3GAL1|DDX17|SLC16A1|DNAJB11|ST3GAL5|SLC2A2|CFH|ERAP1|DNAJC3|EGFR|SGPL1|CYP3A16|CYP2C54|CYP3A13|GATM|ABCB11|CYP3A11|EFTUD2|PLD4|TOR1AIP1|UBR4|CYP1A2|MYH9|CYP2C50|AADAC|SEC61B|ARRB2|PSMA4|USO1|EIF2AK2|MYBBP1A|GBP2|MVP|ALDOA|CYP3A25|SNX6|GRB2|CYP2B9|CLU|COPZ1|ITGB2|PPT1|ATP6V1B2|CALR|CD74|RAB7|ALCAM|FGG|LGALS3BP|RPL7|FGA|EIF3H|FGB|ARPC2|EIF3E|PLCH1|IIGP1|TMED1…
31988	5.7937e-55	3.3893e-53	149	membrane-bounded vesicle	17	132	LGMN|S100A9|IQGAP2|VTN|BBOX1|IQGAP1|B2M|ST3GAL1|APOA4|TTR|APOA2|SLC16A1|FAM49B|CFH|ERAP1|DNAJC3|EGFR|GBP6|GATM|C4B|ABCB11|PLD4|SERPING1|MYH9|PPP1CB|PGM2|ARPC1B|ARRB2|SERPINF2|PSMA4|USO1|CSTB|ABAT|GBP4|MVP|ALDOA|ACADSB|GRB2|CLU|COPZ1|PPT1|TXN1|PAH|ITGB2|ARPC4|ATP6V1B2|TAGLN2|CALR|CD74|FTH1|RAB7|ALCAM|LGALS3BP|FGG|EIF3B|FGA|RPL7|ARPC2|FGB|EIF3H|EIF3E|ENTPD5|TMED10|EIF3I|FGL1|ARL6IP5|ARHGDIB|FN1|PTP…
43230	4.3727e-61	1.0232e-58	144	extracellular organelle	16	128	LGMN|S100A9|IQGAP2|VTN|BBOX1|IQGAP1|B2M|ST3GAL1|APOA4|TTR|APOA2|SLC16A1|FAM49B|CFH|ERAP1|DNAJC3|GBP7|GBP6|GATM|C4B|ABCB11|SERPING1|MYH9|PPP1CB|PGM2|ARPC1B|SERPINF2|PSMA4|CSTB|ABAT|GBP4|GBP2|MVP|ALDOA|ACADSB|GRB2|CLU|PPT1|TXN1|PAH|ITGB2|ARPC4|ATP6V1B2|TAGLN2|CALR|GBP2B|CD74|FTH1|RAB7|ALCAM|LGALS3BP|FGG|EIF3B|FGA|RPL7|ARPC2|FGB|EIF3H|EIF3E|ENTPD5|TMED10|IIGP1|EIF3I|FGL1|ARL6IP5|ARHGDIB|FN1|PTPN6|HP…
65010	4.3727e-61	1.0232e-58	144	extracellular membrane-bounded organelle	16	128	LGMN|S100A9|IQGAP2|VTN|BBOX1|IQGAP1|B2M|ST3GAL1|APOA4|TTR|APOA2|SLC16A1|FAM49B|CFH|ERAP1|DNAJC3|GBP7|GBP6|GATM|C4B|ABCB11|SERPING1|MYH9|PPP1CB|PGM2|ARPC1B|SERPINF2|PSMA4|CSTB|ABAT|GBP4|GBP2|MVP|ALDOA|ACADSB|GRB2|CLU|PPT1|TXN1|PAH|ITGB2|ARPC4|ATP6V1B2|TAGLN2|CALR|GBP2B|CD74|FTH1|RAB7|ALCAM|LGALS3BP|FGG|EIF3B|FGA|RPL7|ARPC2|FGB|EIF3H|EIF3E|ENTPD5|TMED10|IIGP1|EIF3I|FGL1|ARL6IP5|ARHGDIB|FN1|PTPN6|HP…
1903561	1.3495e-57	1.2631e-55	140	extracellular vesicle	16	124	LGMN|S100A9|IQGAP2|VTN|BBOX1|IQGAP1|B2M|ST3GAL1|APOA4|TTR|APOA2|SLC16A1|FAM49B|CFH|ERAP1|DNAJC3|GBP6|GATM|C4B|ABCB11|SERPING1|MYH9|PPP1CB|PGM2|ARPC1B|SERPINF2|PSMA4|CSTB|ABAT|GBP4|MVP|ALDOA|ACADSB|GRB2|CLU|PPT1|TXN1|PAH|ITGB2|ARPC4|ATP6V1B2|TAGLN2|CALR|CD74|FTH1|RAB7|ALCAM|LGALS3BP|FGG|EIF3B|FGA|RPL7|ARPC2|FGB|EIF3H|EIF3E|ENTPD5|TMED10|EIF3I|FGL1|ARL6IP5|FN1|ARHGDIB|PTPN6|HPCAL1|LGALS3|CFB|MYL12B…
70062	1.3495e-57	1.2631e-55	140	extracellular vesicular exosome	16	124	LGMN|S100A9|IQGAP2|VTN|BBOX1|IQGAP1|B2M|ST3GAL1|APOA4|TTR|APOA2|SLC16A1|FAM49B|CFH|ERAP1|DNAJC3|GBP6|GATM|C4B|ABCB11|SERPING1|MYH9|PPP1CB|PGM2|ARPC1B|SERPINF2|PSMA4|CSTB|ABAT|GBP4|MVP|ALDOA|ACADSB|GRB2|CLU|PPT1|TXN1|PAH|ITGB2|ARPC4|ATP6V1B2|TAGLN2|CALR|CD74|FTH1|RAB7|ALCAM|LGALS3BP|FGG|EIF3B|FGA|RPL7|ARPC2|FGB|EIF3H|EIF3E|ENTPD5|TMED10|EIF3I|FGL1|ARL6IP5|FN1|ARHGDIB|PTPN6|HPCAL1|LGALS3|CFB|MYL12B…
44422	5.2252e-11	7.4103e-10	121	organelle part	21	100	RPL18|IQGAP2|RNF213|AGXT|IQGAP1|ST3GAL1|TOP1|DDX17|SLC16A1|ST3GAL5|ERAP1|DNAJC3|EGFR|GBP7|GBP6|CYP3A16|GATM|VWA5A|ABCB11|CYP3A11|EFTUD2|PLD4|ERP29|DDX39B|TOR1AIP1|UBR4|MYH9|PPP1CB|AADAC|ARPC1B|USO1|CSTB|SNRPF|MYBBP1A|GBP2|ALDOA|ME1|SNX6|GRB2|COPZ1|ARPC4|ATP6V1B2|CALR|GBP2B|RAB7|CMPK2|EIF3B|RPL7|ARPC2|TMED10|IIGP1|SEC23IP|REEP6|PTPN6|LGALS3|MYL12B|HNRNPA0|RPS8|LAMP1|ARF1|LASP1|UBA2|PCNA|H3F3A|MYH1…
44446	3.1512e-09	3.881e-08	113	intracellular organelle part	21	92	RPL18|IQGAP2|RNF213|AGXT|IQGAP1|ST3GAL1|TOP1|DDX17|SLC16A1|ST3GAL5|ERAP1|DNAJC3|EGFR|CYP3A16|GATM|VWA5A|ABCB11|CYP3A11|EFTUD2|PLD4|ERP29|DDX39B|TOR1AIP1|UBR4|MYH9|PPP1CB|AADAC|ARPC1B|USO1|CSTB|SNRPF|MYBBP1A|ME1|SNX6|GRB2|COPZ1|ARPC4|ATP6V1B2|CALR|RAB7|CMPK2|EIF3B|RPL7|ARPC2|TMED10|IIGP1|SEC23IP|REEP6|PTPN6|LGALS3|MYL12B|HNRNPA0|RPS8|LAMP1|LASP1|UBA2|PCNA|H3F3A|MYH14|TLN1|FERMT2|G6PDX|PDIA4|UQCRFS…
12505	7.1791e-21	1.6301e-19	100	endomembrane system	26	74	LGMN|TPD52|B2M|ST3GAL1|DNAJB11|ST3GAL5|SLC2A2|ERAP1|CES1E|DNAJC3|CES1C|EGFR|SGPL1|CYP3A16|CYP2C54|CYP3A13|ABCB11|CYP3A11|PLD4|ERP29|TOR1AIP1|IFI47|CYP1A2|CYP2C50|AADAC|SEC61B|ARRB2|USO1|GBP2|CYP3A25|SNX6|GRB2|CYP2B9|CLU|COPZ1|PPT1|CALR|CD74|RAB7|PDXDC1|FGG|FGA|ARPC2|FGB|ENTPD5|TMED10|IIGP1|SEC23IP|ARL6IP5|SEC61A1|REEP6|HYOU1|LAMP1|ARF1|HSPA13|PTPN1|CYP8B1|PDIA3|HIP1R|PDIA4|CANX|YBX1|HMOX2|SRPR|HM…
5634	0.004219	0.015073	94	nucleus	9	85	RPL18|NAMPT|PDIA3|G6PDX|S100A9|FERMT2|RNF213|YBX1|IQGAP1|AFMID|WARS|TOP1|DDX17|DNAJB11|HMOX1|CFH|TUBB5|PSMD4|THRSP|GOLGA3|EGFR|YARS|HIST1H1D|VWA5A|EFTUD2|TOR1AIP1|PLD4|DDX39B|UBR4|CLIC1|MYH9|PPP1CB|MIEN1|CTSL|EIF4A3|ARRB2|SERPINA3G|PSMA4|CSTB|USO1|SNRPF|EIF2AK2|OAS1G|MYBBP1A|UGP2|GBP2|MVP|PSMB10|ME1|ALDOA|NDUFB5|YWHAZ|NDUFB6|SNX6|FKBP5|GRB2|CLU|UBA7|PML|TXN1|PPT1|CALR|ALDH3A2|FTH1|MANF|CMPK2|SF3B…
32991	6.9913e-08	6.9615e-07	90	macromolecular complex	13	77	RPL18|IQGAP2|UQCRFS1|CANX|YBX1|IQGAP1|B2M|GSTM1|APOA4|TTR|TOP1|APOA2|SRPR|TUBB5|PSMD4|GOLGA3|CUL1|ATP5J|H2-K1|EGFR|NDUFB11|HIST1H1D|EFTUD2|DDX39B|CLIC1|MYH9|PPP1CB|EIF4A3|ARPC1B|PSME1|SERPINF2|PSMA4|H2-AA|ABAT|SNRPF|MYBBP1A|LCP1|MVP|PSMB10|ME1|NDUFB5|YWHAZ|NDUFB6|SNX6|GRB2|VIM|COPZ1|CLU|PML|ARPC4|ITGB2|ATP6V1B2|GNG12|CALR|CD74|TPM3|SF3B2|FGG|EIF3B|RPL7|FGA|RPL32|EIF3H|FGB|ARPC2|TAP2|EIF3E|HK3|TAP…
43234	5.5306e-07	5.0751e-06	77	protein complex	11	66	IQGAP2|UQCRFS1|CANX|YBX1|IQGAP1|B2M|GSTM1|TTR|TOP1|SRPR|TUBB5|PSMD4|GOLGA3|CUL1|ATP5J|H2-K1|EGFR|NDUFB11|HIST1H1D|DDX39B|CLIC1|MYH9|PPP1CB|EIF4A3|ARPC1B|PSME1|SERPINF2|PSMA4|H2-AA|ABAT|SNRPF|MYBBP1A|LCP1|PSMB10|ME1|NDUFB5|YWHAZ|NDUFB6|SNX6|GRB2|VIM|COPZ1|PML|ITGB2|ARPC4|GNG12|ATP6V1B2|CALR|CD74|TPM3|FGG|EIF3B|FGA|EIF3H|FGB|ARPC2|TAP2|EIF3E|HK3|TAP1|PPP2CB|GCSH|TMED10|EIF3I|FN1|ZBP1|PTPN6|NDUFA8|A…
71944	0.004591	0.016155	68	cell periphery	8	60	TLN1|FERMT2|S100A9|G6PDX|IQGAP1|B2M|HMOX2|SLC16A1|HMOX1|SLC2A2|ITIH4|CFH|PIK3AP1|CAT|CSK|H2-K1|EGFR|ABCB11|MPP6|CLIC1|MYH9|MIEN1|CTSL|SIGLEC1|ARRB2|PSMA4|H2-AA|LCP1|GRB2|VIM|PML|ITGB2|GNG12|ATP6V1B2|CALR|CD74|TPM3|ALCAM|FGG|ACSL1|PLIN2|FGA|ARPC2|FGB|TGM2|TMED10|EWSR1|FN1|PTPN6|IRGM1|LGALS3|ABCA8A|ANXA1|SAMHD1|ANXA5|ANXA3|STAT3|CAPN1|CYP4A10|DDX58|LAMP1|GCK|ARF1|LASP1|CP|TAPBPL|HPGD|CD14
5783	7.3144e-21	1.6301e-19	64	endoplasmic reticulum	23	41	PDIA3|PDIA4|TPD52|CANX|HMOX2|DNAJB11|SRPR|HMOX1|ERAP1|CAT|CES1E|DNAJC3|CES1C|H2-K1|EGFR|SGPL1|CYP3A16|CYP2C54|CYP3A13|CYP3A11|PLD4|CYP2C29|ERP29|IFI47|CYP1A2|CYP2C50|AADAC|SEC61B|USO1|CTSC|HSD3B3|FKBP8|CYP3A25|FKBP5|CYP2B9|CLU|PML|CALR|COLGALT1|ALDH3A2|CD74|TMED7|ACSL1|TMED2|TAP2|TAP1|FMO3|TGM2|ENTPD5|TMED10|HSD17B6|IIGP1|SEC23IP|ARL6IP5|SEC61A1|REEP6|IRGM1|FADS2|CYP4A10|HYOU1|PTPN1|HSPA13|CYP8B1…
5886	0.013568	0.039197	64	plasma membrane	7	57	TLN1|S100A9|FERMT2|G6PDX|IQGAP1|B2M|HMOX2|SLC16A1|SLC2A2|HMOX1|CFH|ITIH4|PIK3AP1|CAT|CSK|H2-K1|EGFR|ABCB11|MPP6|CLIC1|MIEN1|CTSL|SIGLEC1|ARRB2|PSMA4|H2-AA|LCP1|GRB2|VIM|PML|ITGB2|GNG12|ATP6V1B2|CALR|CD74|ALCAM|FGG|ACSL1|PLIN2|FGA|ARPC2|FGB|TGM2|TMED10|EWSR1|FN1|PTPN6|IRGM1|LGALS3|ABCA8A|ANXA1|SAMHD1|ANXA5|ANXA3|STAT3|CAPN1|CYP4A10|DDX58|LAMP1|ARF1|CP|TAPBPL|HPGD|CD14
43228	0.0088139	0.028645	55	non-membrane-bounded organelle	1	54	RPL18|TLN1|HIP1R|FERMT2|S100A9|G6PDX|IQGAP2|CANX|RNF213|YBX1|IQGAP1|TOP1|SLC16A1|HMOX1|TUBB5|GOLGA3|HIST1H1D|UBR4|MYH9|PGM2|CTSL|ARPC1B|PSMA4|USO1|CSTB|MYBBP1A|LCP1|MVP|ALDOA|ME1|GRB2|VIM|PML|ARPC4|TPM3|RPL32|PLIN2|RPL7|ARPC2|PPP2CB|ARL6IP5|ZBP1|PTPN6|EPPK1|PSAP|MYL12B|ANXA5|COTL1|RPS8|DDX58|ARF1|LASP1|PCNA|H3F3A|MYH14
43232	0.0088139	0.028645	55	intracellular non-membrane-bounded organelle	1	54	RPL18|TLN1|HIP1R|FERMT2|S100A9|G6PDX|IQGAP2|CANX|RNF213|YBX1|IQGAP1|TOP1|SLC16A1|HMOX1|TUBB5|GOLGA3|HIST1H1D|UBR4|MYH9|PGM2|CTSL|ARPC1B|PSMA4|USO1|CSTB|MYBBP1A|LCP1|MVP|ALDOA|ME1|GRB2|VIM|PML|ARPC4|TPM3|RPL32|PLIN2|RPL7|ARPC2|PPP2CB|ARL6IP5|ZBP1|PTPN6|EPPK1|PSAP|MYL12B|ANXA5|COTL1|RPS8|DDX58|ARF1|LASP1|PCNA|H3F3A|MYH14
31974	0.0021904	0.0086928	54	membrane-enclosed lumen	10	44	RPL18|FERMT2|PDIA4|RNF213|AGXT|IQGAP1|TOP1|DDX17|HMOX1|TUBB5|ERAP1|PSMD4|CAT|DNAJC3|THRSP|GOLGA3|HIST1H1D|VWA5A|GATM|EFTUD2|ERP29|DDX39B|UBR4|PPP1CB|MIEN1|EIF4A3|CTSL|USO1|CSTB|MYBBP1A|ME1|HSD3B3|NDUFB5|NDUFB6|FKBP5|GRB2|PML|CALR|COLGALT1|SF3B2|CMPK2|EIF3B|ABCD3|PTPN6|NDUFA8|PSAP|SAMHD1|HNRNPA0|STAT3|GCK|UBA2|THRAP3|PCNA|H3F3A
5615	5.3294e-16	1.1337e-14	53	extracellular space	7	46	NAMPT|PZP|S100A9|VTN|B2M|APOA4|TTR|APOA2|CFH|ITIH4|ERAP1|CES1E|CAT|CES1C|KNG1|C4B|SERPING1|CLIC1|SERPINA3K|CTSL|SERPINA3N|SERPINF2|SERPINA3G|CSTB|CTSD|CTSC|CTSH|LCP1|ALDOA|XDH|YWHAZ|C3|CLU|PPT1|CALR|LGALS3BP|FGG|FGA|LRG1|FGB|APOC3|FN1|LGALS3|PSAP|CFB|ANXA1|ANXA5|LCN2|ORM1|HPX|CES2A|CP|CD14
5829	9.9161e-12	1.497e-10	50	cytosol	13	37	RPL18|EHHADH|G6PDX|ECHDC1|SLC2A2|HMOX1|PIK3AP1|RAB6A|CAT|DNAJC3|THRSP|GOLGA3|SULT2A5|YARS|SULT2A1|MYH9|MIEN1|PGM2|PKLR|USO1|SNRPF|CTSH|LCP1|ME1|XDH|VIM|PML|UBA7|TXN1|ATP6V1B2|CALR|ALDH3A2|CMPK2|IGTP|RPL32|PLIN2|RPL7|HK3|PLCH1|TGM2|ZBP1|INMT|RPS8|CAPN1|LCN2|GCK|ARF1|UBA2|PTPN1|AACS
70013	0.015132	0.042631	49	intracellular organelle lumen	7	42	ME1|RPL18|NDUFB5|NDUFB6|FKBP5|GRB2|FERMT2|PML|PDIA4|CALR|AGXT|RNF213|COLGALT1|IQGAP1|CMPK2|SF3B2|TOP1|DDX17|EIF3B|HMOX1|ERAP1|ABCD3|PSMD4|DNAJC3|THRSP|GOLGA3|PTPN6|HIST1H1D|VWA5A|PSAP|EFTUD2|DDX39B|ERP29|UBR4|SAMHD1|PPP1CB|HNRNPA0|MIEN1|STAT3|CTSL|EIF4A3|GCK|UBA2|THRAP3|CSTB|USO1|PCNA|H3F3A|MYBBP1A
43233	0.015582	0.043408	49	organelle lumen	7	42	ME1|RPL18|NDUFB5|NDUFB6|FKBP5|GRB2|FERMT2|PML|PDIA4|CALR|AGXT|RNF213|COLGALT1|IQGAP1|CMPK2|SF3B2|TOP1|DDX17|EIF3B|HMOX1|ERAP1|ABCD3|PSMD4|DNAJC3|THRSP|GOLGA3|PTPN6|HIST1H1D|VWA5A|PSAP|EFTUD2|DDX39B|ERP29|UBR4|SAMHD1|PPP1CB|HNRNPA0|MIEN1|STAT3|CTSL|EIF4A3|GCK|UBA2|THRAP3|CSTB|USO1|PCNA|H3F3A|MYBBP1A
31090	6.0881e-09	7.123e-08	48	organelle membrane	17	31	HSD3B3|NDUFB5|FKBP8|NDUFB6|SNX6|FKBP5|GRB2|COPZ1|PML|ATP6V1B2|UQCRFS1|CALR|CANX|ALDH3A2|YBX1|RAB7|ST3GAL1|ACSL1|TMED2|ST3GAL5|SRPR|TAP2|TAP1|IIGP1|TMED10|ABCD3|CAT|GOLGA5|GOLGA3|ATP5J|REEP6|EGFR|NDUFB11|CYP3A16|NDUFA8|LGALS3|GATM|ABCB11|CYP3A11|PLD4|ANXA1|ANXA3|STAT3|AADAC|MAN2A1|LAMP1|USO1|CP
42995	0.0021855	0.0086928	36	cell projection	3	33	ALDOA|TLN1|VIM|FERMT2|CLU|IQGAP2|TXN1|PPT1|ARPC4|ATP6V1B2|CANX|YBX1|IQGAP1|TPM3|RAB7|ALCAM|FAM49B|ARPC2|SLC2A2|ZBP1|REEP6|IRGM1|ANXA1|ANXA5|MYH9|ANXA3|DDX58|CTSL|LAMP1|ARF1|ARRB2|FKBP15|ABAT|MYH14|CTSH|LCP1
44459	0.0067183	0.02295	36	plasma membrane part	4	32	GRB2|G6PDX|FERMT2|ITGB2|GNG12|CALR|CD74|IQGAP1|B2M|ALCAM|SLC16A1|FGG|FGA|FGB|HMOX1|SLC2A2|TMED10|CSK|FN1|H2-K1|EGFR|PTPN6|LGALS3|ABCB11|ANXA5|MIEN1|CYP4A10|DDX58|CTSL|LAMP1|ARF1|ARRB2|H2-AA|CP|HPGD|LCP1
98588	1.1035e-07	1.0759e-06	35	bounding membrane of organelle	10	25	FKBP8|SNX6|FKBP5|COPZ1|PML|ATP6V1B2|CALR|CANX|ALDH3A2|RAB7|ST3GAL1|ACSL1|TMED2|ST3GAL5|SRPR|TAP2|TAP1|TMED10|ABCD3|IIGP1|CAT|GOLGA5|GOLGA3|REEP6|EGFR|CYP3A16|ABCB11|CYP3A11|PLD4|ANXA3|AADAC|MAN2A1|LAMP1|USO1|CP
5794	3.0391e-05	0.00022223	32	Golgi apparatus	2	30	GRB2|COPZ1|PPT1|CALR|CD74|RAB7|B2M|PDXDC1|ST3GAL1|TMED7|TMED2|ST3GAL5|ARPC2|TMED10|IIGP1|CAT|RAB6A|GOLGA5|GOLGA3|H2-K1|EGFR|ARL1|IRGM1|PSAP|ABCB11|PLD4|MAN2A1|ARF1|USO1|CTSC|TAPBPL|GBP2
30054	1.5105e-05	0.00011782	31	cell junction	2	29	RPL18|YWHAZ|TLN1|PDIA3|GRB2|VIM|FERMT2|CALR|IQGAP1|B2M|ALCAM|RPL7|ARPC2|TGM2|CAT|CSK|EGFR|PTPN6|ABCB11|ANXA1|ANXA5|MYH9|PPP1CB|RPS8|CAPN1|DDX58|HYOU1|ARPC1B|ARF1|LASP1|LCP1
31410	3.8797e-06	3.1854e-05	30	cytoplasmic vesicle	1	29	SNX6|HIP1R|CLU|COPZ1|PPT1|CALR|GBP2B|RAB7|FGG|TMED2|FGA|FGB|TMED10|RAB6A|GOLGA5|SEC23IP|EGFR|GBP7|IRGM1|GBP6|PLD4|ANXA3|CTSL|LAMP1|GCK|ARRB2|USO1|PTPN1|CTSH|GBP2
5912	7.4335e-12	1.1596e-10	26	adherens junction	1	25	RPL18|YWHAZ|TLN1|PDIA3|FERMT2|VIM|CALR|IQGAP1|B2M|ALCAM|RPL7|ARPC2|TGM2|CAT|EGFR|ANXA1|ANXA5|MYH9|PPP1CB|RPS8|CAPN1|HYOU1|ARPC1B|ARF1|LASP1|LCP1
70161	1.599e-11	2.3386e-10	26	anchoring junction	1	25	RPL18|YWHAZ|TLN1|PDIA3|FERMT2|VIM|CALR|IQGAP1|B2M|ALCAM|RPL7|ARPC2|TGM2|CAT|EGFR|ANXA1|ANXA5|MYH9|PPP1CB|RPS8|CAPN1|HYOU1|ARPC1B|ARF1|LASP1|LCP1
98589	6.716e-05	0.00044901	26	membrane region	10	16	FKBP8|FKBP5|PML|PPT1|ITGB2|CALR|CANX|ALDH3A2|SRPR|SLC2A2|HMOX1|TAP2|TAP1|IIGP1|CSK|FN1|EGFR|REEP6|CYP3A16|ABCB11|CYP3A11|CYP4A10|AADAC|ARRB2|HPGD|CD14
5925	1.4869e-12	3.0256e-11	25	focal adhesion	1	24	RPL18|YWHAZ|TLN1|PDIA3|FERMT2|VIM|CALR|IQGAP1|B2M|ALCAM|RPL7|ARPC2|TGM2|CAT|EGFR|ANXA1|ANXA5|PPP1CB|RPS8|CAPN1|HYOU1|ARPC1B|ARF1|LASP1|LCP1
5924	2.0471e-12	3.9918e-11	25	cell-substrate adherens junction	1	24	RPL18|YWHAZ|TLN1|PDIA3|FERMT2|VIM|CALR|IQGAP1|B2M|ALCAM|RPL7|ARPC2|TGM2|CAT|EGFR|ANXA1|ANXA5|PPP1CB|RPS8|CAPN1|HYOU1|ARPC1B|ARF1|LASP1|LCP1
30055	2.8026e-12	5.2465e-11	25	cell-substrate junction	1	24	RPL18|YWHAZ|TLN1|PDIA3|FERMT2|VIM|CALR|IQGAP1|B2M|ALCAM|RPL7|ARPC2|TGM2|CAT|EGFR|ANXA1|ANXA5|PPP1CB|RPS8|CAPN1|HYOU1|ARPC1B|ARF1|LASP1|LCP1
72562	8.4287e-24	2.0761e-22	24	blood microparticle	1	23	KNG1|YWHAZ|C4B|CFB|C3|CLU|SERPING1|VTN|CLIC1|ANXA5|APOA4|SERPINA3K|SERPINA3N|FGG|APOA2|LGALS3BP|FGA|HPX|FGB|SERPINF2|ITIH4|CFH|CP|FN1
9986	3.7264e-05	0.00026424	23	cell surface	0	23	H2-K1|EGFR|LGALS3|PDIA3|ERP29|ANXA1|IQGAP2|ITGB2|PDIA4|ANXA5|MYH9|CALR|CD74|B2M|ALCAM|CTSL|LAMP1|FGG|FGA|FGB|SERPINF2|H2-AA|CD14
44432	3.8614e-08	4.3027e-07	21	endoplasmic reticulum part	6	15	H2-K1|REEP6|FKBP8|CYP3A16|FKBP5|CYP3A11|ERP29|PML|PDIA4|CALR|CANX|COLGALT1|ALDH3A2|AADAC|SRPR|TAP2|TAP1|IIGP1|ERAP1|DNAJC3|SEC23IP
43005	0.0085387	0.028142	21	neuron projection	2	19	REEP6|VIM|CLU|PPT1|TXN1|CANX|ANXA3|YBX1|IQGAP1|TPM3|RAB7|ALCAM|CTSL|LAMP1|ARF1|ARRB2|ARPC2|ABAT|FKBP15|MYH14|ZBP1
30529	0.00010333	0.00064479	20	ribonucleoprotein complex	0	20	RPL18|LGALS3|EFTUD2|DDX39B|CALR|CANX|IQGAP1|HNRNPA0|RPS8|YBX1|SF3B2|TOP1|EIF4A3|RPL7|RPL32|PSMA4|TUBB5|SNRPF|MVP|ZBP1
323	7.1362e-07	6.3014e-06	19	lytic vacuole	1	18	YWHAZ|IRGM1|PSAP|LGMN|ANXA1|PLBD1|PPT1|ATP6V1B2|CD74|RAB7|CAPN1|LAMP1|CTSL|CTSD|H2-AA|CTSC|CP|CAT|CTSH
5764	7.1362e-07	6.3014e-06	19	lysosome	1	18	YWHAZ|IRGM1|PSAP|LGMN|ANXA1|PLBD1|PPT1|ATP6V1B2|CD74|RAB7|CAPN1|LAMP1|CTSL|CTSD|H2-AA|CTSC|CP|CAT|CTSH
5773	5.1879e-06	4.1861e-05	19	vacuole	1	18	YWHAZ|IRGM1|PSAP|LGMN|ANXA1|PLBD1|PPT1|ATP6V1B2|CD74|RAB7|CAPN1|LAMP1|CTSL|CTSD|H2-AA|CTSC|CP|CAT|CTSH
16023	0.0010111	0.0047321	19	cytoplasmic membrane-bounded vesicle	1	18	EGFR|HIP1R|PLD4|COPZ1|PPT1|CALR|ANXA3|RAB7|LAMP1|FGG|GCK|TMED2|FGA|ARRB2|FGB|USO1|TMED10|GOLGA5|CTSH
44429	0.0015638	0.0067765	18	mitochondrial part	13	5	HSD3B3|NDUFB5|FKBP8|NDUFB11|NDUFB6|NDUFA8|GATM|LGALS3|ANXA1|UQCRFS1|CANX|AGXT|ALDH3A2|STAT3|ACSL1|ABCD3|CAT|ATP5J
5740	0.00037774	0.0021559	17	mitochondrial envelope	12	5	HSD3B3|NDUFB5|NDUFB11|FKBP8|NDUFB6|NDUFA8|GATM|LGALS3|ANXA1|UQCRFS1|CANX|ALDH3A2|STAT3|ACSL1|ABCD3|CAT|ATP5J
98552	2.8174e-05	0.00020929	15	side of membrane	0	15	H2-K1|LGALS3|G6PDX|ANXA5|CALR|CD74|MIEN1|B2M|ALCAM|CTSL|LAMP1|FGG|FGA|FGB|H2-AA
31966	0.0015114	0.0066568	15	mitochondrial membrane	10	5	HSD3B3|NDUFB11|NDUFB5|NDUFB6|NDUFA8|GATM|LGALS3|ANXA1|UQCRFS1|CANX|ALDH3A2|STAT3|ACSL1|ABCD3|ATP5J
5768	0.013361	0.038837	15	endosome	2	13	EGFR|IRGM1|SNX6|GRB2|LGMN|ANXA1|PML|CD74|RAB7|LAMP1|ARPC2|SLC2A2|FKBP15|HSD17B6|PTPN1
44431	0.00028672	0.0016773	14	Golgi apparatus part	1	13	H2-K1|ARL1|ABCB11|PLD4|COPZ1|ST3GAL1|MAN2A1|TMED2|ST3GAL5|USO1|TMED10|RAB6A|GOLGA5|GOLGA3
9897	5.6388e-05	0.00038245	13	external side of plasma membrane	0	13	H2-K1|LGALS3|ANXA5|CALR|CD74|B2M|ALCAM|LAMP1|CTSL|FGG|FGA|FGB|H2-AA
48471	0.0080916	0.026857	13	perinuclear region of cytoplasm	0	13	EGFR|YWHAZ|VIM|CLU|CLIC1|TPD52|CALR|YBX1|HMOX1|USO1|EIF2AK2|SEC23IP|MVP
15629	0.001522	0.0066568	12	actin cytoskeleton	0	12	DDX58|ALDOA|PGM2|ARPC1B|ARPC2|LASP1|MYL12B|ARPC4|MYH14|MYH9|LCP1|TPM3
5743	0.0020611	0.0085364	12	mitochondrial inner membrane	9	3	HSD3B3|NDUFB5|NDUFB11|NDUFB6|NDUFA8|LGALS3|GATM|ABCD3|UQCRFS1|ALDH3A2|STAT3|ATP5J
19866	0.0039151	0.014094	12	organelle inner membrane	9	3	HSD3B3|NDUFB5|NDUFB11|NDUFB6|NDUFA8|LGALS3|GATM|ABCD3|UQCRFS1|ALDH3A2|STAT3|ATP5J
42579	9.5038e-07	8.0868e-06	11	microbody	9	2	XDH|HACL1|ACSL1|EHHADH|VIM|HAO2|ABCD3|CAT|AGXT|ACAA1B|ALDH3A2
5777	9.5038e-07	8.0868e-06	11	peroxisome	9	2	XDH|HACL1|ACSL1|EHHADH|VIM|HAO2|ABCD3|CAT|AGXT|ACAA1B|ALDH3A2
30141	0.0011576	0.0053638	11	secretory granule	1	10	LAMP1|FGG|GCK|TMED2|FGA|FGB|TMED10|CALR|CTSH|ANXA3|RAB7
31252	0.0018472	0.0077187	10	cell leading edge	0	10	DDX58|TLN1|YWHAZ|ARPC2|VIM|IQGAP2|ATP6V1B2|MYH9|LCP1|IQGAP1
139	0.00040053	0.0022315	9	Golgi membrane	1	8	ST3GAL1|MAN2A1|ST3GAL5|ABCB11|COPZ1|USO1|TMED10|GOLGA5|GOLGA3
44216	6.0485e-12	9.761e-11	8	other organism cell	0	8	GBP7|GBP6|C4B|TAP2|TAP1|IIGP1|GBP2B|GBP2
44217	6.0485e-12	9.761e-11	8	other organism part	0	8	GBP7|GBP6|C4B|TAP2|TAP1|IIGP1|GBP2B|GBP2
44215	6.0485e-12	9.761e-11	8	other organism	0	8	GBP7|GBP6|C4B|TAP2|TAP1|IIGP1|GBP2B|GBP2
43245	6.0485e-12	9.761e-11	8	extraorganismal space	0	8	GBP7|GBP6|C4B|TAP2|TAP1|IIGP1|GBP2B|GBP2
12506	0.0017122	0.0073514	8	vesicle membrane	0	8	LAMP1|TMED2|GRB2|COPZ1|USO1|TMED10|GOLGA5|ANXA3
19898	0.0072905	0.024371	8	extrinsic component of membrane	1	7	SNX6|FERMT2|PML|GNG12|CSK|ALDH3A2|IQGAP1|GOLGA3
43657	1.3466e-10	1.7506e-09	7	host cell	0	7	GBP7|GBP6|TAP2|TAP1|IIGP1|GBP2B|GBP2
18995	1.3466e-10	1.7506e-09	7	host	0	7	GBP7|GBP6|TAP2|TAP1|IIGP1|GBP2B|GBP2
44455	0.0017904	0.0075487	7	mitochondrial membrane part	6	1	NDUFB5|NDUFB11|NDUFB6|NDUFA8|UQCRFS1|CANX|ATP5J
5681	0.0021036	0.0086358	7	spliceosomal complex	0	7	EIF4A3|LGALS3|EFTUD2|DDX39B|SNRPF|YBX1|SF3B2
30659	0.0026509	0.010005	7	cytoplasmic vesicle membrane	0	7	LAMP1|TMED2|COPZ1|USO1|TMED10|GOLGA5|ANXA3
5938	0.0058125	0.02015	7	cell cortex	1	6	FGG|GCK|FGA|FGB|LASP1|MYH9|TPM3
44433	0.0095355	0.030566	7	cytoplasmic vesicle part	0	7	LAMP1|TMED2|COPZ1|USO1|TMED10|GOLGA5|ANXA3
43209	0.011193	0.035158	7	myelin sheath	2	5	GSTM1|PDIA3|MYH14|ATP6V1B2|UQCRFS1|CANX|CKB
5790	1.2984e-06	1.0851e-05	6	smooth endoplasmic reticulum	0	6	HYOU1|PDIA3|PDIA4|DNAJC3|CALR|CANX
5788	3.1036e-05	0.00022346	6	endoplasmic reticulum lumen	0	6	ERP29|ERAP1|PDIA4|DNAJC3|CALR|COLGALT1
502	9.0141e-05	0.00057789	6	proteasome complex	0	6	PSMB10|PSME1|PSMA4|PSMD4|PSMB8|PSMB9
1990204	0.00036679	0.0021192	6	oxidoreductase complex	6	0	NDUFB5|NDUFB11|NDUFB6|NDUFA8|GCSH|UQCRFS1
30139	0.0017283	0.0073532	6	endocytic vesicle	0	6	EGFR|LAMP1|ARRB2|PLD4|ANXA3|RAB7
36464	0.0025324	0.0096356	6	cytoplasmic ribonucleoprotein granule	0	6	TOP1|PSMA4|TUBB5|IQGAP1|YBX1|ZBP1
35770	0.0027713	0.010293	6	ribonucleoprotein granule	0	6	TOP1|PSMA4|TUBB5|IQGAP1|YBX1|ZBP1
30135	0.0030266	0.011153	6	coated vesicle	0	6	TMED2|HIP1R|COPZ1|USO1|TMED10|GOLGA5
5577	1.6919e-09	2.1401e-08	5	fibrinogen complex	0	5	FGG|FGA|FGB|SERPINF2|FN1
20005	5.8616e-09	7.0339e-08	5	symbiont-containing vacuole membrane	0	5	GBP7|GBP6|IIGP1|GBP2B|GBP2
20003	3.4459e-08	3.9333e-07	5	symbiont-containing vacuole	0	5	GBP7|GBP6|IIGP1|GBP2B|GBP2
30430	6.8217e-08	6.9403e-07	5	host cell cytoplasm	0	5	GBP7|GBP6|IIGP1|GBP2B|GBP2
43656	6.8217e-08	6.9403e-07	5	intracellular region of host	0	5	GBP7|GBP6|IIGP1|GBP2B|GBP2
33655	6.8217e-08	6.9403e-07	5	host cell cytoplasm part	0	5	GBP7|GBP6|IIGP1|GBP2B|GBP2
33646	6.8217e-08	6.9403e-07	5	host intracellular part	0	5	GBP7|GBP6|IIGP1|GBP2B|GBP2
33643	1.2379e-07	1.1824e-06	5	host cell part	0	5	GBP7|GBP6|IIGP1|GBP2B|GBP2
5793	0.0002574	0.0015248	5	endoplasmic reticulum-Golgi intermediate compartment	0	5	TMED7|TMED2|TMED10|GOLGA3|FN1
5746	0.00041938	0.0023091	5	mitochondrial respiratory chain	5	0	NDUFB5|NDUFB11|NDUFB6|NDUFA8|UQCRFS1
32432	0.00064842	0.0033347	5	actin filament bundle	0	5	MYL12B|MYH14|MYH9|LCP1|TPM3
70469	0.0011941	0.0054789	5	respiratory chain	5	0	NDUFB5|NDUFB11|NDUFB6|NDUFA8|UQCRFS1
1726	0.0096576	0.030747	5	ruffle	0	5	DDX58|TLN1|ATP6V1B2|MYH9|LCP1
5852	2.1109e-05	0.00015934	4	eukaryotic translation initiation factor 3 complex	0	4	EIF3B|EIF3H|EIF3E|EIF3I
30137	4.8735e-05	0.00033541	4	COPI-coated vesicle	0	4	TMED2|COPZ1|TMED10|GOLGA5
5839	7.7829e-05	0.00050589	4	proteasome core complex	0	4	PSMB10|PSMA4|PSMB8|PSMB9
5801	0.00056194	0.0029885	4	cis-Golgi network	0	4	MAN2A1|TMED10|GOLGA5|SEC23IP
45271	0.00089939	0.004373	4	respiratory chain complex I	4	0	NDUFB5|NDUFB11|NDUFB6|NDUFA8
5747	0.00089939	0.004373	4	mitochondrial respiratory chain complex I	4	0	NDUFB5|NDUFB11|NDUFB6|NDUFA8
30964	0.00089939	0.004373	4	NADH dehydrogenase complex	4	0	NDUFB5|NDUFB11|NDUFB6|NDUFA8
45335	0.0027271	0.01021	4	phagocytic vesicle	0	4	LAMP1|PLD4|ANXA3|RAB7
1725	0.0034204	0.012506	4	stress fiber	0	4	MYL12B|MYH14|MYH9|TPM3
5758	0.004519	0.016022	4	mitochondrial intermembrane space	3	1	HSD3B3|NDUFA8|GATM|CAT
5798	0.0054835	0.019151	4	Golgi-associated vesicle	0	4	TMED2|COPZ1|TMED10|GOLGA5
42641	0.0061975	0.021327	4	actomyosin	0	4	MYL12B|MYH14|MYH9|TPM3
44438	0.0069706	0.02347	4	microbody part	4	0	ACSL1|ABCD3|CAT|AGXT
44439	0.0069706	0.02347	4	peroxisomal part	4	0	ACSL1|ABCD3|CAT|AGXT
71013	0.011791	0.036769	4	catalytic step 2 spliceosome	0	4	EIF4A3|EFTUD2|SNRPF|SF3B2
42824	7.5041e-06	5.9524e-05	3	MHC class I peptide loading complex	0	3	TAP2|TAP1|CALR
1990111	1.8588e-05	0.00014261	3	spermatoproteasome complex	0	3	PSMB10|PSMB8|PSMB9
71541	0.00010124	0.0006403	3	eukaryotic translation initiation factor 3 complex, eIF3m	0	3	EIF3B|EIF3H|EIF3I
97208	0.00015047	0.00092658	3	alveolar lamellar body	0	3	LAMP1|CTSH|RAB7
5885	0.00021298	0.0012779	3	Arp2/3 protein complex	0	3	ARPC1B|ARPC2|ARPC4
42627	0.00038334	0.0021615	3	chylomicron	2	1	APOA4|APOA2|APOC3
16460	0.00062268	0.0032379	3	myosin II complex	0	3	MYL12B|MYH14|MYH9
42599	0.00077122	0.0039232	3	lamellar body	0	3	LAMP1|CTSH|RAB7
31091	0.00094051	0.0044914	3	platelet alpha granule	0	3	FGG|FGA|FGB
34385	0.0013455	0.0060548	3	triglyceride-rich lipoprotein particle	2	1	APOA4|APOA2|APOC3
34361	0.0013455	0.0060548	3	very-low-density lipoprotein particle	2	1	APOA4|APOA2|APOC3
34364	0.0021336	0.0086827	3	high-density lipoprotein particle	1	2	APOA4|APOA2|CLU
31312	0.0024479	0.0093904	3	extrinsic component of organelle membrane	1	2	PML|ALDH3A2|GOLGA3
5689	0.0024479	0.0093904	3	U12-type spliceosomal complex	0	3	SNRPF|YBX1|SF3B2
42611	0.003557	0.012905	3	MHC protein complex	0	3	H2-K1|H2-AA|B2M
22625	0.015212	0.042631	3	cytosolic large ribosomal subunit	0	3	RPL18|RPL7|RPL32
