# Supplementary material for: Proteomic Profiling of Mouse Liver following Acute Toxoplasma gondii Infection
Source: PLoS One. 2016 Mar 22;11(3):e0152022. doi: 10.1371/journal.pone.0152022 (PMC4803215; doi:10.1371/journal.pone.0152022)
Supplement: S3 Table — (XLSX) [file pone.0152022.s003.xlsx]

## Sheet: Sheet1
GO-ID	p-value	corr p-value	Gene number	Description	Down-regulated gene	Up-regulated gene	Genes in test set
6200	0.00032821	0.003862	13	ATP catabolic process	4	9	TOP1|EIF4A3|ABCB11|TAP2|ABCA8A|TAP1|DDX39B|ANXA1|ABCD3|MYH14|MYH9|RNF213|ATP5J
1903580	0.007598	0.043789	3	positive regulation of ATP metabolic process	0	3	TOR1AIP1|RAB6A|STAT3
6796	2.0073e-06	5.8318e-05	52	phosphate-containing compound metabolic process	11	41	NAMPT|G6PDX|RNF213|CKB|APOA4|ST3GAL1|TOP1|APOA2|SRPR|TUBB5|RAB6A|ADCK3|CSK|ATP5J|EGFR|ARL1|ABCB11|EFTUD2|DDX39B|MPP6|MYH9|PPP1CB|EIF4A3|PKLR|EIF2AK2|CTSH|GBP2|UGP2|ALDOA|PML|ATP6V1B2|RAB7|CMPK2|GFM2|IGTP|HK3|TAP2|PPP2CB|TAP1|ENTPD5|ABCD3|IIGP1|PTPN6|ABCA8A|ANXA1|SAMHD1|STAT3|GCK|GFPT1|PTPN1|MYH14|FABP5
6725	0.00092702	0.0084072	72	cellular aromatic compound metabolic process	18	54	NAMPT|G6PDX|RNF213|YBX1|AFMID|HMOX2|WARS|TOP1|DDX17|DNAJB11|SRPR|HMOX1|TUBB5|RAB6A|THRSP|ATP5J|ARL1|YARS|HIST1H1D|ABCB11|EFTUD2|DDX39B|MPP6|CYP1A2|MYH9|TAT|EIF4A3|ARRB2|PKLR|HAO2|EIF2AK2|SNRPF|MYBBP1A|UGP2|GBP2|ALDOA|ME1|XDH|PML|TXN1|PAH|ATP6V1B2|VARS|RAB7|CMPK2|GFM2|TYMP|IGTP|RPL7|TAP2|EIF3E|TAP1|ENTPD5|IIGP1|ABCD3|EWSR1|LGALS3|ABCA8A|ANXA1|IDO2|SAMHD1|RPS8|STAT3|BLVRA|CYP2A22|GCK|PARP9|HPX|GFPT…
6778	8.4884e-05	0.0012902	5	porphyrin-containing compound metabolic process	1	4	BLVRA|HMOX2|HPX|HMOX1|CYP1A2
33013	0.00015757	0.0020943	5	tetrapyrrole metabolic process	1	4	BLVRA|HMOX2|HPX|HMOX1|CYP1A2
43086	1.1585e-05	0.00025525	23	negative regulation of catalytic activity	1	22	KNG1|PTPN6|PZP|C3|ANXA1|PML|SERPING1|VTN|ANXA3|SERPINA3K|SERPINA3N|APOA2|TMED2|ARRB2|SERPINA3G|SERPINF2|ITIH4|CSTB|FKBP15|PTPN1|CSK|DNAJC3|MVP
16051	0.0050535	0.032273	5	carbohydrate biosynthetic process	1	4	PGM2|GCK|GFPT1|G6PDX|COLGALT1
44248	9.3465e-23	6.1369e-20	73	cellular catabolic process	24	49	EHHADH|LGMN|S100A9|RNF213|AGXT|AFMID|APOA4|HMOX2|TOP1|APOA2|SRPR|HMOX1|TUBB5|PSMD4|CAT|RAB6A|DNAJC3|CUL1|ATP5J|ARL1|SGPL1|CYP2C54|ABCB11|EFTUD2|CYP2C29|DDX39B|UBR4|CYP1A2|MYH9|TAT|CYP2C50|EIF4A3|SEC61B|ARRB2|PSMA4|CTSD|ABAT|CTSH|GBP2|PSMB10|XDH|HACL1|CYP2B9|PML|UBA7|PAH|PPT1|RAB7|GFM2|ACSL1|IGTP|TAP2|EIF3E|TAP1|APOC3|PPP2CB|IIGP1|GCSH|ABCD3|IRGM1|ABCA8A|ANXA1|IDO2|SAMHD1|PSMB8|PSMB9|CAPN1|CYP4A10…
9056	2.2829e-25	2.4983e-22	82	catabolic process	26	56	EHHADH|LGMN|G6PDX|S100A9|RNF213|AGXT|AFMID|APOA4|HMOX2|TOP1|APOA2|SRPR|HMOX1|TUBB5|PSMD4|CAT|RAB6A|DNAJC3|CUL1|ATP5J|ARL1|SGPL1|CYP2C54|ABCB11|EFTUD2|PLD4|CYP2C29|DDX39B|UBR4|CYP1A2|MYH9|TAT|CYP2C50|PGM2|EIF4A3|SEC61B|ARRB2|PSMA4|PKLR|CTSD|ABAT|CTSH|GBP2|PSMB10|XDH|ALDOA|HACL1|CYP2B9|PLBD1|UBA7|PML|PAH|PPT1|RAB7|GFM2|ACSL1|IGTP|TAP2|EIF3E|HK3|TAP1|PLCH1|APOC3|PPP2CB|IIGP1|GCSH|ABCD3|IRGM1|ABCA8A|…
9894	0.0074523	0.043678	21	regulation of catabolic process	4	17	EGFR|CLU|TOR1AIP1|PML|IQGAP2|PPP1CB|STAT3|IQGAP1|RAB7|AADAC|APOA4|APOA2|GCK|TMED2|ARRB2|ENTPD5|PCNA|IIGP1|CTSC|RAB6A|ARHGDIB
44260	0.00071496	0.0070219	88	cellular macromolecule metabolic process	13	75	RPL18|PDIA3|EHHADH|LGMN|PDIA4|RNF213|CANX|YBX1|B2M|ST3GAL1|WARS|TOP1|DDX17|APOA2|DNAJB11|ST3GAL5|PSMD4|CAT|RAB6A|CSK|ADCK3|DNAJC3|THRSP|CUL1|EGFR|YARS|HIST1H1D|EFTUD2|DDX39B|UBR4|EIF1A|PPP1CB|PGM2|MAN2A1|EIF4A3|SEC61B|ARRB2|PSMA4|EIF4A1|FKBP15|SNRPF|EIF2AK2|MYBBP1A|PSMB10|ME1|FKBP8|FKBP5|GRB2|CLU|UBA7|PML|PAH|TXN1|PPT1|VARS|CALR|COLGALT1|CD74|RAB7|GFM2|EIF3B|RPL7|RPL32|EIF3H|EIF3E|PPP2CB|TGM2|ENT…
43085	0.0021012	0.016117	25	positive regulation of catalytic activity	3	22	XDH|S100A9|CLU|PML|IQGAP2|IQGAP1|CD74|APOA4|APOA2|ACSL1|RAB6A|ADCK3|CSK|ARL6IP5|FN1|ARHGDIB|EGFR|ARL1|TOR1AIP1|PSME1|PSME2|PCNA|CTSC|EIF2AK2|CTSH
31323	0.0017314	0.013697	85	regulation of cellular metabolic process	9	76	NAMPT|PZP|G6PDX|S100A9|IQGAP2|VTN|YBX1|IQGAP1|APOA4|DDX17|APOA2|HMOX1|ITIH4|CAT|RAB6A|CSK|ADCK3|DNAJC3|THRSP|KNG1|EGFR|DDX39B|TOR1AIP1|SERPING1|PPP1CB|AADAC|SERPINA3K|EIF4A3|SERPINA3N|PSME1|ARRB2|PSME2|SERPINA3G|SERPINF2|CSTB|FKBP15|CTSC|EIF2AK2|GBP4|CTSH|MYBBP1A|MVP|ME1|XDH|SNX6|C3|GRB2|CLU|PLBD1|PML|ITGB2|TXN1|VARS|CALR|CD74|RAB7|FGG|EIF3B|ACSL1|TMED2|FGA|FGB|ENTPD5|IIGP1|TMED10|FGL1|ARL6IP5|EW…
32270	0.0016812	0.013462	23	positive regulation of cellular protein metabolic process	2	21	XDH|EGFR|C3|CLU|S100A9|PML|TXN1|VTN|CD74|IQGAP1|EIF4A3|ACSL1|PSME1|ARRB2|HPX|PSME2|CTSC|CSK|EIF2AK2|ADCK3|CTSH|ARL6IP5|FN1
9892	0.0017181	0.013624	43	negative regulation of metabolic process	2	41	XDH|PZP|SNX6|C3|G6PDX|CLU|PML|TXN1|VTN|CALR|YBX1|IQGAP1|APOA4|APOA2|TMED2|ITIH4|CSK|DNAJC3|ZBP1|KNG1|EGFR|PTPN6|ANXA1|SERPING1|ANXA3|STAT3|SERPINA3K|EIF4A3|SERPINA3N|GCK|ARRB2|SERPINA3G|SERPINF2|GFPT1|CSTB|PCNA|FKBP15|H3F3A|PTPN1|GBP4|EIF2AK2|MYBBP1A|MVP
9893	0.00088262	0.0081436	55	positive regulation of metabolic process	7	48	NAMPT|S100A9|IQGAP2|VTN|IQGAP1|YBX1|APOA4|APOA2|DDX17|RAB6A|ADCK3|CSK|EGFR|ARL1|CYP3A13|DDX39B|TOR1AIP1|AADAC|EIF4A3|ARRB2|PSME1|SERPINF2|PSME2|CTSC|EIF2AK2|CTSH|ME1|XDH|C3|GRB2|VIM|CLU|PML|TXN1|ITGB2|CALR|CD74|FGG|ACSL1|TMED2|FGA|FGB|ENTPD5|ARL6IP5|FN1|ARHGDIB|ANXA1|ANXA3|STAT3|DDX58|LCN2|GCK|HPX|THRAP3|PCNA
42440	0.0035264	0.024271	4	pigment metabolic process	0	4	BLVRA|HMOX2|HPX|HMOX1
33015	7.246e-06	0.00018022	3	tetrapyrrole catabolic process	0	3	BLVRA|HMOX2|HMOX1
6787	7.246e-06	0.00018022	3	porphyrin-containing compound catabolic process	0	3	BLVRA|HMOX2|HMOX1
1901658	1.4636e-06	4.3683e-05	23	glycosyl compound catabolic process	5	18	ARL1|ABCB11|EFTUD2|ABCA8A|DDX39B|ANXA1|MYH9|RNF213|RAB7|GFM2|EIF4A3|TOP1|IGTP|SRPR|TAP2|TAP1|TUBB5|IIGP1|ABCD3|MYH14|RAB6A|GBP2|ATP5J
44270	1.7016e-08	1.0743e-06	32	cellular nitrogen compound catabolic process	7	25	XDH|RNF213|RAB7|AFMID|TOP1|GFM2|HMOX2|IGTP|SRPR|TAP2|EIF3E|HMOX1|TAP1|TUBB5|ABCD3|IIGP1|RAB6A|ATP5J|ARL1|ABCB11|EFTUD2|ABCA8A|DDX39B|ANXA1|IDO2|SAMHD1|MYH9|BLVRA|EIF4A3|THRAP3|MYH14|GBP2
46483	0.0018978	0.014835	70	heterocycle metabolic process	17	53	NAMPT|G6PDX|RNF213|YBX1|AFMID|HMOX2|WARS|TOP1|DDX17|DNAJB11|SRPR|HMOX1|TUBB5|RAB6A|THRSP|ATP5J|ARL1|YARS|HIST1H1D|ABCB11|EFTUD2|DDX39B|MPP6|CYP1A2|MYH9|EIF4A3|ARRB2|PKLR|EIF2AK2|SNRPF|MYBBP1A|UGP2|GBP2|ALDOA|ME1|XDH|PML|TXN1|PAH|ATP6V1B2|VARS|RAB7|CMPK2|GFM2|TYMP|IGTP|RPL7|TAP2|EIF3E|TAP1|ENTPD5|ABCD3|IIGP1|EWSR1|LGALS3|ABCA8A|ANXA1|IDO2|SAMHD1|RPS8|STAT3|BLVRA|CYP2A22|GCK|PARP9|HPX|GFPT1|THRAP3|…
46700	2.0085e-08	1.2441e-06	32	heterocycle catabolic process	7	25	XDH|RNF213|RAB7|AFMID|TOP1|GFM2|HMOX2|IGTP|SRPR|TAP2|EIF3E|HMOX1|TAP1|TUBB5|ABCD3|IIGP1|RAB6A|ATP5J|ARL1|ABCB11|EFTUD2|ABCA8A|DDX39B|ANXA1|IDO2|SAMHD1|MYH9|BLVRA|EIF4A3|THRAP3|MYH14|GBP2
6793	7.2111e-07	2.5732e-05	54	phosphorus metabolic process	13	41	NAMPT|EHHADH|G6PDX|RNF213|CKB|APOA4|ST3GAL1|TOP1|APOA2|SRPR|TUBB5|RAB6A|ADCK3|CSK|ATP5J|EGFR|ARL1|ABCB11|EFTUD2|DDX39B|MPP6|MYH9|PPP1CB|EIF4A3|PKLR|EIF2AK2|CTSH|GBP2|UGP2|ALDOA|ACADSB|PML|ATP6V1B2|RAB7|CMPK2|GFM2|IGTP|TAP2|HK3|TAP1|PPP2CB|ENTPD5|ABCD3|IIGP1|PTPN6|ABCA8A|ANXA1|SAMHD1|STAT3|GCK|GFPT1|PTPN1|MYH14|FABP5
46434	8.1166e-07	2.7757e-05	25	organophosphate catabolic process	6	19	ARL1|ABCB11|EFTUD2|ABCA8A|DDX39B|ANXA1|SAMHD1|MYH9|RNF213|RAB7|GFM2|EIF4A3|TOP1|APOA2|IGTP|SRPR|TAP2|TAP1|TUBB5|IIGP1|ABCD3|MYH14|RAB6A|GBP2|ATP5J
51187	0.0010942	0.0096308	3	cofactor catabolic process	0	3	BLVRA|HMOX2|HMOX1
34641	0.0016347	0.013122	72	cellular nitrogen compound metabolic process	17	55	NAMPT|G6PDX|RNF213|YBX1|BBOX1|AFMID|GSTM1|APOA4|HMOX2|WARS|TOP1|DDX17|APOA2|DNAJB11|SRPR|HMOX1|TUBB5|RAB6A|THRSP|ATP5J|ARL1|YARS|HIST1H1D|ABCB11|EFTUD2|DDX39B|MPP6|MYH9|EIF4A3|ARRB2|PKLR|EIF2AK2|SNRPF|CTSH|MYBBP1A|UGP2|GBP2|ALDOA|ME1|XDH|PML|TXN1|ATP6V1B2|VARS|RAB7|CMPK2|GFM2|TYMP|IGTP|RPL7|TAP2|EIF3E|TAP1|ENTPD5|ABCD3|IIGP1|EWSR1|LGALS3|ABCA8A|ANXA1|IDO2|SAMHD1|RPS8|STAT3|BLVRA|GCK|PARP9|GFPT1|T…
19439	1.7143e-09	1.608e-07	34	aromatic compound catabolic process	8	26	XDH|PAH|RNF213|RAB7|AFMID|HMOX2|TOP1|GFM2|IGTP|SRPR|TAP2|HMOX1|EIF3E|TAP1|TUBB5|ABCD3|IIGP1|RAB6A|ATP5J|ARL1|ABCB11|EFTUD2|ABCA8A|DDX39B|ANXA1|IDO2|SAMHD1|MYH9|TAT|BLVRA|EIF4A3|THRAP3|MYH14|GBP2
71704	1.16e-22	6.3469e-20	176	organic substance metabolic process	51	125	RPL18|EHHADH|LGMN|S100A9|RNF213|AGXT|BBOX1|B2M|GSTM1|ST3GAL1|APOA4|TTR|TOP1|DDX17|APOA2|SLC16A1|DNAJB11|ST3GAL5|CFH|ERAP1|DNAJC3|CUL1|EGFR|SGPL1|YARS|CYP2C54|GATM|ABCB11|C4B|EFTUD2|DDX39B|PLD4|UBR4|SERPING1|CYP1A2|MYH9|PPP1CB|TAT|CYP2C50|PGM2|SEC61B|ARRB2|PSMA4|ABAT|SNRPF|EIF2AK2|MYBBP1A|GBP2|MVP|XDH|ME1|ALDOA|HACL1|ACADSB|GRB2|CYP2B9|CLU|UBA7|PAH|TXN1|PPT1|ATP6V1B2|CALR|CD74|PDXDC1|CMPK2|RAB7|GF…
1901575	4.7969e-21	2.2497e-18	71	organic substance catabolic process	18	53	EHHADH|LGMN|G6PDX|RNF213|AGXT|AFMID|APOA4|HMOX2|TOP1|APOA2|SRPR|HMOX1|TUBB5|PSMD4|RAB6A|DNAJC3|CUL1|ATP5J|ARL1|SGPL1|ABCB11|EFTUD2|PLD4|DDX39B|UBR4|CYP1A2|MYH9|TAT|PGM2|EIF4A3|SEC61B|ARRB2|PSMA4|PKLR|CTSH|GBP2|PSMB10|ALDOA|XDH|HACL1|PLBD1|PML|UBA7|PPT1|PAH|RAB7|GFM2|IGTP|TAP2|HK3|EIF3E|TAP1|PPP2CB|APOC3|PLCH1|IIGP1|GCSH|ABCD3|ABCA8A|ANXA1|IDO2|SAMHD1|PSMB8|PSMB9|CAPN1|CYP4A10|BLVRA|GCK|UBA2|THRAP…
1901361	1.0863e-09	1.1145e-07	35	organic cyclic compound catabolic process	9	26	XDH|PAH|RNF213|AFMID|RAB7|HMOX2|TOP1|GFM2|IGTP|SRPR|TAP2|HMOX1|EIF3E|TAP1|TUBB5|ABCD3|IIGP1|RAB6A|ATP5J|ARL1|ABCB11|EFTUD2|ABCA8A|DDX39B|ANXA1|IDO2|SAMHD1|CYP1A2|MYH9|TAT|BLVRA|EIF4A3|THRAP3|MYH14|GBP2
1901135	4.6649e-09	3.4807e-07	41	carbohydrate derivative metabolic process	11	30	ALDOA|G6PDX|ATP6V1B2|COLGALT1|RNF213|RAB7|CMPK2|ST3GAL1|TOP1|GFM2|TYMP|IGTP|ST3GAL5|SRPR|TAP2|HK3|TAP1|ITIH4|ENTPD5|TUBB5|IIGP1|ABCD3|RAB6A|ATP5J|ARL1|ABCB11|EFTUD2|ABCA8A|DDX39B|ANXA1|SAMHD1|MYH9|MAN2A1|EIF4A3|GCK|GFPT1|PKLR|CES2A|MYH14|UGP2|GBP2
1901136	3.0462e-06	8.475e-05	24	carbohydrate derivative catabolic process	5	19	ARL1|ABCB11|EFTUD2|ABCA8A|DDX39B|ANXA1|SAMHD1|MYH9|RNF213|RAB7|GFM2|EIF4A3|TOP1|IGTP|SRPR|TAP2|TAP1|TUBB5|IIGP1|ABCD3|MYH14|RAB6A|GBP2|ATP5J
44237	1.0696e-17	3.5114e-15	159	cellular metabolic process	47	112	RPL18|EHHADH|LGMN|S100A9|RNF213|AGXT|BBOX1|B2M|GSTM1|ST3GAL1|APOA4|TTR|TOP1|DDX17|APOA2|DNAJB11|ST3GAL5|DNAJC3|CUL1|EGFR|SGPL1|YARS|CYP2C54|GATM|ABCB11|EFTUD2|DDX39B|UBR4|CYP1A2|MYH9|TAT|PPP1CB|CYP2C50|PGM2|SEC61B|ARRB2|PSMA4|ABAT|EIF2AK2|SNRPF|MYBBP1A|GBP2|XDH|ME1|ALDOA|HACL1|ACADSB|GRB2|CYP2B9|CLU|UBA7|PAH|TXN1|PPT1|ATP6V1B2|CALR|CD74|PDXDC1|CMPK2|RAB7|GFM2|EIF3B|RPL7|EIF3H|EIF3E|APOC3|ENTPD5|I…
19318	0.0044977	0.029124	6	hexose metabolic process	1	5	ALDOA|PGM2|MAN2A1|GCK|G6PDX|FABP5
31325	0.0022249	0.01669	50	positive regulation of cellular metabolic process	7	43	NAMPT|S100A9|IQGAP2|VTN|IQGAP1|YBX1|APOA4|APOA2|DDX17|RAB6A|ADCK3|CSK|EGFR|DDX39B|TOR1AIP1|AADAC|EIF4A3|ARRB2|PSME1|SERPINF2|PSME2|CTSC|EIF2AK2|CTSH|ME1|XDH|C3|GRB2|CLU|PML|TXN1|ITGB2|CALR|CD74|FGG|ACSL1|FGA|FGB|ENTPD5|ARL6IP5|FN1|ARHGDIB|ANXA1|STAT3|ANXA3|DDX58|GCK|HPX|THRAP3|PCNA
43170	3.5845e-06	9.7254e-05	107	macromolecule metabolic process	14	93	RPL18|EHHADH|LGMN|S100A9|RNF213|B2M|ST3GAL1|APOA4|TOP1|DDX17|APOA2|DNAJB11|ST3GAL5|CFH|ERAP1|DNAJC3|CUL1|EGFR|YARS|C4B|EFTUD2|DDX39B|UBR4|SERPING1|MYH9|PPP1CB|PGM2|SEC61B|ARRB2|PSMA4|EIF2AK2|SNRPF|MYBBP1A|MVP|ME1|XDH|GRB2|CLU|UBA7|PPT1|TXN1|PAH|CALR|CD74|RAB7|GFM2|EIF3B|FGA|RPL7|EIF3H|EIF3E|APOC3|ENTPD5|EIF3I|EWSR1|FN1|PTPN6|LGALS3|CFB|RPS8|PSMB8|PSMB9|PARP9|UBA2|PCNA|CES2A|PTPN1|PDIA3|PDIA4|CANX…
19222	0.00029901	0.00358	97	regulation of metabolic process	11	86	NAMPT|PZP|G6PDX|S100A9|IQGAP2|VTN|YBX1|IQGAP1|APOA4|TOP1|DDX17|APOA2|HMOX1|ITIH4|CFH|CAT|RAB6A|CSK|ADCK3|DNAJC3|THRSP|KNG1|EGFR|ARL1|CYP3A13|DDX39B|TOR1AIP1|SERPING1|CYP1A2|PPP1CB|AADAC|SERPINA3K|EIF4A3|SERPINA3N|PSME1|ARRB2|PSME2|SERPINA3G|SERPINF2|CSTB|FKBP15|CTSC|GBP4|EIF2AK2|CTSH|MYBBP1A|MVP|XDH|ME1|FKBP8|SNX6|GRB2|C3|VIM|CLU|PLBD1|PML|ITGB2|PPT1|TXN1|VARS|CALR|CD74|RAB7|FGG|EIF3B|ACSL1|TMED2…
19220	0.0021721	0.016485	36	regulation of phosphate metabolic process	3	33	XDH|C3|GRB2|CLU|PML|IQGAP2|TXN1|VTN|ITGB2|CD74|IQGAP1|FGG|ACSL1|TMED2|FGA|FGB|RAB6A|CSK|ADCK3|DNAJC3|ARL6IP5|ARHGDIB|EGFR|PTPN6|PSAP|TOR1AIP1|STAT3|GCK|ARRB2|HPX|SERPINF2|FKBP15|PTPN1|EIF2AK2|GBP4|MVP
51174	0.0022763	0.016984	36	regulation of phosphorus metabolic process	3	33	XDH|C3|GRB2|CLU|PML|IQGAP2|TXN1|VTN|ITGB2|CD74|IQGAP1|FGG|ACSL1|TMED2|FGA|FGB|RAB6A|CSK|ADCK3|DNAJC3|ARL6IP5|ARHGDIB|EGFR|PTPN6|PSAP|TOR1AIP1|STAT3|GCK|ARRB2|HPX|SERPINF2|FKBP15|PTPN1|EIF2AK2|GBP4|MVP
10565	0.0091283	0.049133	12	regulation of cellular ketone metabolic process	1	11	EGFR|APOA4|PTPN6|GCK|ARRB2|HPX|ANXA1|ITGB2|VTN|TXN1|CD74|MVP
31324	0.0014765	0.012049	39	negative regulation of cellular metabolic process	1	38	XDH|PZP|SNX6|C3|G6PDX|CLU|PML|TXN1|VTN|CALR|YBX1|IQGAP1|APOA4|TMED2|ITIH4|CSK|DNAJC3|ZBP1|KNG1|PTPN6|SERPING1|STAT3|SERPINA3K|EIF4A3|SERPINA3N|GCK|ARRB2|SERPINA3G|SERPINF2|GFPT1|PCNA|CSTB|FKBP15|H3F3A|PTPN1|EIF2AK2|GBP4|MYBBP1A|MVP
19637	4.3259e-08	2.1849e-06	39	organophosphate metabolic process	10	29	ALDOA|NAMPT|G6PDX|ATP6V1B2|RNF213|RAB7|CMPK2|APOA4|TOP1|GFM2|APOA2|IGTP|SRPR|TAP2|HK3|TAP1|TUBB5|ENTPD5|IIGP1|ABCD3|RAB6A|ATP5J|ARL1|ABCB11|EFTUD2|ABCA8A|DDX39B|ANXA1|SAMHD1|MPP6|MYH9|EIF4A3|GCK|GFPT1|PKLR|MYH14|UGP2|FABP5|GBP2
1901657	1.637e-07	7.0714e-06	28	glycosyl compound metabolic process	8	20	ALDOA|ATP6V1B2|RNF213|RAB7|TOP1|GFM2|TYMP|IGTP|SRPR|TAP2|TAP1|TUBB5|ENTPD5|ABCD3|IIGP1|RAB6A|ATP5J|ARL1|ABCB11|EFTUD2|ABCA8A|DDX39B|ANXA1|MYH9|EIF4A3|PKLR|MYH14|GBP2
6807	2.1665e-05	0.00041826	85	nitrogen compound metabolic process	24	61	NAMPT|G6PDX|RNF213|AGXT|YBX1|BBOX1|AFMID|GSTM1|APOA4|HMOX2|WARS|TOP1|DDX17|APOA2|DNAJB11|SRPR|HMOX1|ITIH4|TUBB5|RAB6A|THRSP|ATP5J|ARL1|SGPL1|YARS|HIST1H1D|GATM|ABCB11|EFTUD2|DDX39B|MPP6|CYP1A2|MYH9|TAT|EIF4A3|ARRB2|PKLR|ABAT|EIF2AK2|SNRPF|CTSH|MYBBP1A|UGP2|GBP2|XDH|ALDOA|ME1|PML|PAH|TXN1|ATP6V1B2|VARS|CMPK2|RAB7|GLS2|GFM2|TYMP|IGTP|RPL7|TAP2|EIF3E|TAP1|ENTPD5|IIGP1|GCSH|ABCD3|EWSR1|LGALS3|PSAP|AB…
1901565	6.7414e-12	9.2217e-10	36	organonitrogen compound catabolic process	10	26	XDH|PAH|RNF213|AGXT|AFMID|RAB7|HMOX2|TOP1|GFM2|IGTP|SRPR|TAP2|HMOX1|TAP1|TUBB5|GCSH|ABCD3|IIGP1|RAB6A|ATP5J|ARL1|SGPL1|ABCB11|EFTUD2|ABCA8A|DDX39B|ANXA1|IDO2|SAMHD1|MYH9|TAT|BLVRA|EIF4A3|MYH14|CTSH|GBP2
1901360	3.1346e-05	0.00056234	81	organic cyclic compound metabolic process	24	57	NAMPT|G6PDX|RNF213|YBX1|AFMID|APOA4|HMOX2|WARS|TOP1|DDX17|APOA2|DNAJB11|SRPR|HMOX1|TUBB5|CAT|RAB6A|THRSP|ATP5J|ARL1|SGPL1|YARS|HIST1H1D|SULT2A1|ABCB11|EFTUD2|DDX39B|MPP6|CYP1A2|MYH9|TAT|EIF4A3|ARRB2|PKLR|HAO2|EIF2AK2|SNRPF|MYBBP1A|UGP2|GBP2|ALDOA|ME1|XDH|HSD3B3|PML|TXN1|PAH|ATP6V1B2|VARS|CMPK2|RAB7|GFM2|TYMP|IGTP|RPL7|TAP2|EIF3E|TAP1|APOC3|ENTPD5|IIGP1|ABCD3|HSD17B6|FGL1|EWSR1|LGALS3|ABCA8A|ANXA1…
1901564	1.2494e-16	2.7345e-14	61	organonitrogen compound metabolic process	20	41	NAMPT|G6PDX|AGXT|RNF213|AFMID|APOA4|GSTM1|TOP1|WARS|HMOX2|APOA2|SRPR|HMOX1|TUBB5|ITIH4|RAB6A|ATP5J|SGPL1|ARL1|YARS|GATM|ABCB11|EFTUD2|DDX39B|CYP1A2|MYH9|TAT|EIF4A3|PKLR|ABAT|CTSH|GBP2|ALDOA|XDH|PAH|ATP6V1B2|VARS|RAB7|CMPK2|GLS2|GFM2|TYMP|IGTP|TAP2|TAP1|ENTPD5|ABCD3|GCSH|IIGP1|PSAP|ABCA8A|ANXA1|IDO2|SAMHD1|INMT|BLVRA|GCK|HPX|GFPT1|MYH14|FABP5
44723	0.00022854	0.0028528	16	single-organism carbohydrate metabolic process	5	11	ALDOA|G6PDX|COLGALT1|PPP1CB|PGM2|ST3GAL1|MAN2A1|GCK|ST3GAL5|PYGL|HK3|GFPT1|PKLR|ENTPD5|CES2A|FABP5
44238	2.9134e-20	1.1956e-17	168	primary metabolic process	49	119	RPL18|EHHADH|LGMN|S100A9|RNF213|AGXT|B2M|GSTM1|ST3GAL1|APOA4|TTR|TOP1|DDX17|APOA2|SLC16A1|DNAJB11|ST3GAL5|CFH|ERAP1|DNAJC3|CUL1|EGFR|SGPL1|YARS|CYP2C54|GATM|ABCB11|C4B|EFTUD2|PLD4|DDX39B|UBR4|SERPING1|CYP1A2|MYH9|PPP1CB|TAT|CYP2C50|PGM2|SEC61B|ARRB2|PSMA4|ABAT|SNRPF|EIF2AK2|MYBBP1A|GBP2|MVP|XDH|ME1|ALDOA|HACL1|ACADSB|CYP2B9|CLU|UBA7|PAH|TXN1|PPT1|ATP6V1B2|CALR|CD74|CMPK2|RAB7|GFM2|EIF3B|RPL7|FGA|…
5975	0.0011834	0.010305	16	carbohydrate metabolic process	5	11	ALDOA|G6PDX|COLGALT1|PPP1CB|PGM2|ST3GAL1|MAN2A1|GCK|ST3GAL5|PYGL|HK3|GFPT1|PKLR|ENTPD5|CES2A|FABP5
55086	1.2117e-09	1.2055e-07	37	nucleobase-containing small molecule metabolic process	10	27	ALDOA|XDH|NAMPT|G6PDX|ATP6V1B2|RNF213|RAB7|CMPK2|TOP1|GFM2|TYMP|IGTP|SRPR|TAP2|TAP1|TUBB5|ENTPD5|ABCD3|IIGP1|RAB6A|ATP5J|ARL1|ABCB11|EFTUD2|ABCA8A|DDX39B|ANXA1|SAMHD1|MPP6|MYH9|EIF4A3|GCK|GFPT1|PKLR|MYH14|UGP2|GBP2
9169	0.00036674	0.0041652	13	purine ribonucleoside monophosphate catabolic process	4	9	TOP1|EIF4A3|ABCB11|TAP2|ABCA8A|TAP1|DDX39B|ANXA1|ABCD3|MYH14|MYH9|RNF213|ATP5J
9158	0.00036674	0.0041652	13	ribonucleoside monophosphate catabolic process	4	9	TOP1|EIF4A3|ABCB11|TAP2|ABCA8A|TAP1|DDX39B|ANXA1|ABCD3|MYH14|MYH9|RNF213|ATP5J
9128	0.00037695	0.0042022	13	purine nucleoside monophosphate catabolic process	4	9	TOP1|EIF4A3|ABCB11|TAP2|ABCA8A|TAP1|DDX39B|ANXA1|ABCD3|MYH14|MYH9|RNF213|ATP5J
9125	0.00039811	0.0043567	13	nucleoside monophosphate catabolic process	4	9	TOP1|EIF4A3|ABCB11|TAP2|ABCA8A|TAP1|DDX39B|ANXA1|ABCD3|MYH14|MYH9|RNF213|ATP5J
9116	1.1409e-07	5.4282e-06	28	nucleoside metabolic process	8	20	ALDOA|ATP6V1B2|RNF213|RAB7|TOP1|GFM2|TYMP|IGTP|SRPR|TAP2|TAP1|TUBB5|ENTPD5|ABCD3|IIGP1|RAB6A|ATP5J|ARL1|ABCB11|EFTUD2|ABCA8A|DDX39B|ANXA1|MYH9|EIF4A3|PKLR|MYH14|GBP2
9205	2.5032e-08	1.5219e-06	27	purine ribonucleoside triphosphate metabolic process	7	20	ALDOA|ATP6V1B2|RNF213|RAB7|TOP1|GFM2|IGTP|SRPR|TAP2|TAP1|TUBB5|ENTPD5|ABCD3|IIGP1|RAB6A|ATP5J|ARL1|ABCB11|EFTUD2|ABCA8A|DDX39B|ANXA1|MYH9|EIF4A3|PKLR|MYH14|GBP2
9199	2.6704e-08	1.5655e-06	27	ribonucleoside triphosphate metabolic process	7	20	ALDOA|ATP6V1B2|RNF213|RAB7|TOP1|GFM2|IGTP|SRPR|TAP2|TAP1|TUBB5|ENTPD5|ABCD3|IIGP1|RAB6A|ATP5J|ARL1|ABCB11|EFTUD2|ABCA8A|DDX39B|ANXA1|MYH9|EIF4A3|PKLR|MYH14|GBP2
46128	1.5094e-07	6.6073e-06	27	purine ribonucleoside metabolic process	7	20	ALDOA|ATP6V1B2|RNF213|RAB7|TOP1|GFM2|IGTP|SRPR|TAP2|TAP1|TUBB5|ENTPD5|ABCD3|IIGP1|RAB6A|ATP5J|ARL1|ABCB11|EFTUD2|ABCA8A|DDX39B|ANXA1|MYH9|EIF4A3|PKLR|MYH14|GBP2
42278	1.6918e-07	7.1816e-06	27	purine nucleoside metabolic process	7	20	ALDOA|ATP6V1B2|RNF213|RAB7|TOP1|GFM2|IGTP|SRPR|TAP2|TAP1|TUBB5|ENTPD5|ABCD3|IIGP1|RAB6A|ATP5J|ARL1|ABCB11|EFTUD2|ABCA8A|DDX39B|ANXA1|MYH9|EIF4A3|PKLR|MYH14|GBP2
9119	2.9519e-07	1.1401e-05	27	ribonucleoside metabolic process	7	20	ALDOA|ATP6V1B2|RNF213|RAB7|TOP1|GFM2|IGTP|SRPR|TAP2|TAP1|TUBB5|ENTPD5|ABCD3|IIGP1|RAB6A|ATP5J|ARL1|ABCB11|EFTUD2|ABCA8A|DDX39B|ANXA1|MYH9|EIF4A3|PKLR|MYH14|GBP2
9150	3.381e-07	1.2907e-05	27	purine ribonucleotide metabolic process	7	20	ALDOA|ATP6V1B2|RNF213|RAB7|TOP1|GFM2|IGTP|SRPR|TAP2|TAP1|TUBB5|ENTPD5|ABCD3|IIGP1|RAB6A|ATP5J|ARL1|ABCB11|EFTUD2|ABCA8A|DDX39B|ANXA1|MYH9|EIF4A3|PKLR|MYH14|GBP2
9259	5.451e-07	1.9884e-05	27	ribonucleotide metabolic process	7	20	ALDOA|ATP6V1B2|RNF213|RAB7|TOP1|GFM2|IGTP|SRPR|TAP2|TAP1|TUBB5|ENTPD5|ABCD3|IIGP1|RAB6A|ATP5J|ARL1|ABCB11|EFTUD2|ABCA8A|DDX39B|ANXA1|MYH9|EIF4A3|PKLR|MYH14|GBP2
9117	3.24e-09	2.6592e-07	35	nucleotide metabolic process	9	26	ALDOA|NAMPT|G6PDX|ATP6V1B2|RNF213|RAB7|CMPK2|TOP1|GFM2|IGTP|SRPR|TAP2|TAP1|TUBB5|ENTPD5|ABCD3|IIGP1|RAB6A|ATP5J|ARL1|ABCB11|EFTUD2|ABCA8A|DDX39B|ANXA1|SAMHD1|MPP6|MYH9|EIF4A3|GCK|GFPT1|PKLR|MYH14|UGP2|GBP2
6753	3.935e-09	3.0043e-07	35	nucleoside phosphate metabolic process	9	26	ALDOA|NAMPT|G6PDX|ATP6V1B2|RNF213|RAB7|CMPK2|TOP1|GFM2|IGTP|SRPR|TAP2|TAP1|TUBB5|ENTPD5|ABCD3|IIGP1|RAB6A|ATP5J|ARL1|ABCB11|EFTUD2|ABCA8A|DDX39B|ANXA1|SAMHD1|MPP6|MYH9|EIF4A3|GCK|GFPT1|PKLR|MYH14|UGP2|GBP2
9144	7.3666e-09	5.2575e-07	28	purine nucleoside triphosphate metabolic process	7	21	ALDOA|ATP6V1B2|RNF213|RAB7|TOP1|GFM2|IGTP|SRPR|TAP2|TAP1|TUBB5|ENTPD5|ABCD3|IIGP1|RAB6A|ATP5J|ARL1|ABCB11|EFTUD2|ABCA8A|DDX39B|ANXA1|SAMHD1|MYH9|EIF4A3|PKLR|MYH14|GBP2
6163	1.3122e-07	5.9835e-06	28	purine nucleotide metabolic process	7	21	ALDOA|ATP6V1B2|RNF213|RAB7|TOP1|GFM2|IGTP|SRPR|TAP2|TAP1|TUBB5|ENTPD5|ABCD3|IIGP1|RAB6A|ATP5J|ARL1|ABCB11|EFTUD2|ABCA8A|DDX39B|ANXA1|SAMHD1|MYH9|EIF4A3|PKLR|MYH14|GBP2
9141	2.9892e-09	2.5163e-07	29	nucleoside triphosphate metabolic process	7	22	ALDOA|ATP6V1B2|RNF213|RAB7|CMPK2|TOP1|GFM2|IGTP|SRPR|TAP2|TAP1|TUBB5|ENTPD5|ABCD3|IIGP1|RAB6A|ATP5J|ARL1|ABCB11|EFTUD2|ABCA8A|DDX39B|ANXA1|SAMHD1|MYH9|EIF4A3|PKLR|MYH14|GBP2
72521	1.3627e-07	6.0456e-06	29	purine-containing compound metabolic process	7	22	ALDOA|XDH|ATP6V1B2|RNF213|RAB7|TOP1|GFM2|IGTP|SRPR|TAP2|TAP1|TUBB5|ENTPD5|ABCD3|IIGP1|RAB6A|ATP5J|ARL1|ABCB11|EFTUD2|ABCA8A|DDX39B|ANXA1|SAMHD1|MYH9|EIF4A3|PKLR|MYH14|GBP2
9203	7.4907e-07	2.6162e-05	23	ribonucleoside triphosphate catabolic process	5	18	ARL1|ABCB11|EFTUD2|ABCA8A|DDX39B|ANXA1|MYH9|RNF213|RAB7|GFM2|EIF4A3|TOP1|IGTP|SRPR|TAP2|TAP1|TUBB5|IIGP1|ABCD3|MYH14|RAB6A|GBP2|ATP5J
9207	7.4907e-07	2.6162e-05	23	purine ribonucleoside triphosphate catabolic process	5	18	ARL1|ABCB11|EFTUD2|ABCA8A|DDX39B|ANXA1|MYH9|RNF213|RAB7|GFM2|EIF4A3|TOP1|IGTP|SRPR|TAP2|TAP1|TUBB5|IIGP1|ABCD3|MYH14|RAB6A|GBP2|ATP5J
6152	1.0069e-06	3.3194e-05	23	purine nucleoside catabolic process	5	18	ARL1|ABCB11|EFTUD2|ABCA8A|DDX39B|ANXA1|MYH9|RNF213|RAB7|GFM2|EIF4A3|TOP1|IGTP|SRPR|TAP2|TAP1|TUBB5|IIGP1|ABCD3|MYH14|RAB6A|GBP2|ATP5J
46130	1.0069e-06	3.3194e-05	23	purine ribonucleoside catabolic process	5	18	ARL1|ABCB11|EFTUD2|ABCA8A|DDX39B|ANXA1|MYH9|RNF213|RAB7|GFM2|EIF4A3|TOP1|IGTP|SRPR|TAP2|TAP1|TUBB5|IIGP1|ABCD3|MYH14|RAB6A|GBP2|ATP5J
42454	1.1643e-06	3.7845e-05	23	ribonucleoside catabolic process	5	18	ARL1|ABCB11|EFTUD2|ABCA8A|DDX39B|ANXA1|MYH9|RNF213|RAB7|GFM2|EIF4A3|TOP1|IGTP|SRPR|TAP2|TAP1|TUBB5|IIGP1|ABCD3|MYH14|RAB6A|GBP2|ATP5J
9164	1.2333e-06	3.932e-05	23	nucleoside catabolic process	5	18	ARL1|ABCB11|EFTUD2|ABCA8A|DDX39B|ANXA1|MYH9|RNF213|RAB7|GFM2|EIF4A3|TOP1|IGTP|SRPR|TAP2|TAP1|TUBB5|IIGP1|ABCD3|MYH14|RAB6A|GBP2|ATP5J
9154	1.344e-06	4.1236e-05	23	purine ribonucleotide catabolic process	5	18	ARL1|ABCB11|EFTUD2|ABCA8A|DDX39B|ANXA1|MYH9|RNF213|RAB7|GFM2|EIF4A3|TOP1|IGTP|SRPR|TAP2|TAP1|TUBB5|IIGP1|ABCD3|MYH14|RAB6A|GBP2|ATP5J
9261	1.3828e-06	4.168e-05	23	ribonucleotide catabolic process	5	18	ARL1|ABCB11|EFTUD2|ABCA8A|DDX39B|ANXA1|MYH9|RNF213|RAB7|GFM2|EIF4A3|TOP1|IGTP|SRPR|TAP2|TAP1|TUBB5|IIGP1|ABCD3|MYH14|RAB6A|GBP2|ATP5J
9146	2.1091e-07	8.3423e-06	24	purine nucleoside triphosphate catabolic process	5	19	ARL1|ABCB11|EFTUD2|ABCA8A|DDX39B|ANXA1|SAMHD1|MYH9|RNF213|RAB7|GFM2|EIF4A3|TOP1|IGTP|SRPR|TAP2|TAP1|TUBB5|IIGP1|ABCD3|MYH14|RAB6A|GBP2|ATP5J
9143	2.3919e-07	9.3485e-06	24	nucleoside triphosphate catabolic process	5	19	ARL1|ABCB11|EFTUD2|ABCA8A|DDX39B|ANXA1|SAMHD1|MYH9|RNF213|RAB7|GFM2|EIF4A3|TOP1|IGTP|SRPR|TAP2|TAP1|TUBB5|IIGP1|ABCD3|MYH14|RAB6A|GBP2|ATP5J
6195	3.9108e-07	1.4758e-05	24	purine nucleotide catabolic process	5	19	ARL1|ABCB11|EFTUD2|ABCA8A|DDX39B|ANXA1|SAMHD1|MYH9|RNF213|RAB7|GFM2|EIF4A3|TOP1|IGTP|SRPR|TAP2|TAP1|TUBB5|IIGP1|ABCD3|MYH14|RAB6A|GBP2|ATP5J
34655	8.8032e-06	0.00020792	26	nucleobase-containing compound catabolic process	5	21	RNF213|RAB7|TOP1|GFM2|IGTP|SRPR|EIF3E|TAP2|TAP1|TUBB5|ABCD3|IIGP1|RAB6A|ATP5J|ARL1|ABCB11|EFTUD2|DDX39B|ABCA8A|ANXA1|SAMHD1|MYH9|EIF4A3|THRAP3|MYH14|GBP2
9166	6.4643e-07	2.3321e-05	24	nucleotide catabolic process	5	19	ARL1|ABCB11|EFTUD2|ABCA8A|DDX39B|ANXA1|SAMHD1|MYH9|RNF213|RAB7|GFM2|EIF4A3|TOP1|IGTP|SRPR|TAP2|TAP1|TUBB5|IIGP1|ABCD3|MYH14|RAB6A|GBP2|ATP5J
1901292	7.9055e-07	2.732e-05	24	nucleoside phosphate catabolic process	5	19	ARL1|ABCB11|EFTUD2|ABCA8A|DDX39B|ANXA1|SAMHD1|MYH9|RNF213|RAB7|GFM2|EIF4A3|TOP1|IGTP|SRPR|TAP2|TAP1|TUBB5|IIGP1|ABCD3|MYH14|RAB6A|GBP2|ATP5J
72523	1.2828e-07	5.9314e-06	25	purine-containing compound catabolic process	5	20	XDH|ARL1|ABCB11|EFTUD2|ABCA8A|DDX39B|ANXA1|SAMHD1|MYH9|RNF213|RAB7|GFM2|EIF4A3|TOP1|IGTP|SRPR|TAP2|TAP1|TUBB5|IIGP1|ABCD3|MYH14|RAB6A|GBP2|ATP5J
19693	1.777e-07	7.3846e-06	28	ribose phosphate metabolic process	7	21	ALDOA|G6PDX|ATP6V1B2|RNF213|RAB7|TOP1|GFM2|IGTP|SRPR|TAP2|TAP1|TUBB5|ENTPD5|ABCD3|IIGP1|RAB6A|ATP5J|ARL1|ABCB11|EFTUD2|ABCA8A|DDX39B|ANXA1|MYH9|EIF4A3|PKLR|MYH14|GBP2
6184	0.000643	0.0064496	10	GTP catabolic process	1	9	ARL1|GFM2|IGTP|SRPR|EFTUD2|TUBB5|IIGP1|RAB6A|GBP2|RAB7
1901069	0.00073296	0.0071404	10	guanosine-containing compound catabolic process	1	9	ARL1|GFM2|IGTP|SRPR|EFTUD2|TUBB5|IIGP1|RAB6A|GBP2|RAB7
46039	0.0009441	0.0085241	10	GTP metabolic process	1	9	ARL1|GFM2|IGTP|SRPR|EFTUD2|TUBB5|IIGP1|RAB6A|GBP2|RAB7
1901068	0.0012388	0.010674	10	guanosine-containing compound metabolic process	1	9	ARL1|GFM2|IGTP|SRPR|EFTUD2|TUBB5|IIGP1|RAB6A|GBP2|RAB7
2001237	0.0050535	0.032273	5	negative regulation of extrinsic apoptotic signaling pathway	0	5	FGG|FGA|LGALS3|FGB|HMOX1
2001236	0.00059557	0.0060534	8	regulation of extrinsic apoptotic signaling pathway	0	8	SIGLEC1|FGG|FGA|PDIA3|LGALS3|FGB|HMOX1|PML
2001234	0.0025595	0.018798	8	negative regulation of apoptotic signaling pathway	0	8	FGG|FGA|ARRB2|LGALS3|FGB|HMOX1|CLU|CD74
1902041	0.00015757	0.0020943	5	regulation of extrinsic apoptotic signaling pathway via death domain receptors	0	5	FGG|FGA|LGALS3|FGB|HMOX1
10941	0.00011935	0.0016962	33	regulation of cell death	3	30	XDH|FKBP8|YWHAZ|PDIA3|LGMN|S100A9|CLU|G6PDX|PML|TXN1|PPT1|YBX1|CD74|GLS2|FGG|FGA|FGB|HMOX1|TGM2|CAT|ARL6IP5|FN1|EGFR|LGALS3|ANXA1|ANXA5|STAT3|MIEN1|SIGLEC1|ARRB2|CTSC|EIF2AK2|CTSH
43066	0.006087	0.037493	18	negative regulation of apoptotic process	2	16	EGFR|FKBP8|LGALS3|LGMN|CLU|PPT1|CD74|YBX1|MIEN1|FGG|ARRB2|FGA|FGB|HMOX1|CAT|EIF2AK2|CTSH|FN1
43069	0.0070194	0.041448	18	negative regulation of programmed cell death	2	16	EGFR|FKBP8|LGALS3|LGMN|CLU|PPT1|CD74|YBX1|MIEN1|FGG|ARRB2|FGA|FGB|HMOX1|CAT|EIF2AK2|CTSH|FN1
12501	0.0091786	0.049318	19	programmed cell death	2	17	XDH|SGPL1|FKBP8|S100A9|CLU|PML|MIEN1|LCN2|LAMP1|ARRB2|SERPINA3G|PYGL|HMOX1|PPP2CB|CTSC|CTSH|MYBBP1A|ARL6IP5|CUL1
42981	0.00030746	0.0036572	30	regulation of apoptotic process	3	27	XDH|FKBP8|PDIA3|LGMN|S100A9|CLU|G6PDX|PML|PPT1|YBX1|CD74|GLS2|FGG|FGA|FGB|HMOX1|TGM2|CAT|ARL6IP5|FN1|EGFR|LGALS3|ANXA1|ANXA5|MIEN1|SIGLEC1|ARRB2|CTSC|EIF2AK2|CTSH
43067	0.00037582	0.0042022	30	regulation of programmed cell death	3	27	XDH|FKBP8|PDIA3|LGMN|S100A9|CLU|G6PDX|PML|PPT1|YBX1|CD74|GLS2|FGG|FGA|FGB|HMOX1|TGM2|CAT|ARL6IP5|FN1|EGFR|LGALS3|ANXA1|ANXA5|MIEN1|SIGLEC1|ARRB2|CTSC|EIF2AK2|CTSH
60548	0.0036685	0.025091	20	negative regulation of cell death	2	18	EGFR|FKBP8|LGALS3|LGMN|CLU|PPT1|TXN1|CD74|YBX1|MIEN1|STAT3|FGG|FGA|ARRB2|FGB|HMOX1|CAT|EIF2AK2|CTSH|FN1
2000352	0.0023683	0.017591	3	negative regulation of endothelial cell apoptotic process	0	3	FGG|FGA|FGB
2001235	0.0032094	0.022418	7	positive regulation of apoptotic signaling pathway	0	7	SIGLEC1|PDIA3|CLU|S100A9|PML|CTSC|CTSH
2001233	0.00012215	0.0017247	14	regulation of apoptotic signaling pathway	0	14	SIGLEC1|FGG|FGA|ARRB2|PDIA3|LGALS3|FGB|HMOX1|CLU|S100A9|PML|CTSC|CTSH|CD74
1902042	0.00019433	0.0025207	4	negative regulation of extrinsic apoptotic signaling pathway via death domain receptors	0	4	FGG|FGA|FGB|HMOX1
10951	3.3541e-05	0.00059844	12	negative regulation of endopeptidase activity	0	12	KNG1|SERPINA3K|SERPINA3N|PZP|ARRB2|SERPINA3G|C3|SERPINF2|ITIH4|CSTB|VTN|SERPING1
19941	0.0085707	0.04737	10	modification-dependent protein catabolic process	0	10	SEC61B|ARRB2|PSMA4|UBA2|PPP2CB|PML|UBA7|UBR4|PSMD4|CUL1
10466	5.0442e-05	0.00083216	12	negative regulation of peptidase activity	0	12	KNG1|SERPINA3K|SERPINA3N|PZP|ARRB2|SERPINA3G|C3|SERPINF2|ITIH4|CSTB|VTN|SERPING1
33619	0.0034424	0.023792	3	membrane protein proteolysis	0	3	ERAP1|MYH9|CTSH
51246	6.4913e-06	0.00016393	48	regulation of protein metabolic process	3	45	XDH|PZP|C3|G6PDX|CLU|S100A9|PLBD1|PML|ITGB2|TXN1|VTN|VARS|CALR|CD74|IQGAP1|APOA4|APOA2|EIF3B|ACSL1|ITIH4|CFH|TMED10|CSK|ADCK3|DNAJC3|ARL6IP5|FN1|ZBP1|KNG1|EGFR|PTPN6|SERPING1|SERPINA3K|EIF4A3|SERPINA3N|PSME1|ARRB2|HPX|PSME2|SERPINA3G|SERPINF2|CSTB|CTSC|PTPN1|GBP4|EIF2AK2|CTSH|MVP
10952	3.784e-05	0.0006573	9	positive regulation of peptidase activity	0	9	XDH|PSME1|PSME2|S100A9|PML|CTSC|CTSH|ARL6IP5|FN1
45861	0.000118	0.0016917	13	negative regulation of proteolysis	0	13	KNG1|PZP|C3|PML|SERPING1|VTN|SERPINA3K|SERPINA3N|ARRB2|SERPINA3G|SERPINF2|CSTB|ITIH4
1903318	0.00017759	0.0023136	13	negative regulation of protein maturation	0	13	KNG1|PZP|C3|PML|SERPING1|VTN|SERPINA3K|SERPINA3N|ARRB2|SERPINA3G|SERPINF2|CSTB|ITIH4
10955	0.00017759	0.0023136	13	negative regulation of protein processing	0	13	KNG1|PZP|C3|PML|SERPING1|VTN|SERPINA3K|SERPINA3N|ARRB2|SERPINA3G|SERPINF2|CSTB|ITIH4
70613	9.8888e-05	0.001469	14	regulation of protein processing	0	14	KNG1|PZP|C3|PML|SERPING1|VTN|SERPINA3K|SERPINA3N|ARRB2|SERPINA3G|SERPINF2|CFH|CSTB|ITIH4
44267	1.3566e-07	6.0456e-06	62	cellular protein metabolic process	8	54	RPL18|PDIA3|EHHADH|LGMN|PDIA4|CANX|RNF213|B2M|ST3GAL1|WARS|APOA2|DNAJB11|ST3GAL5|PSMD4|RAB6A|CSK|ADCK3|DNAJC3|CUL1|EGFR|YARS|UBR4|EIF1A|PPP1CB|MAN2A1|SEC61B|ARRB2|PSMA4|EIF4A1|FKBP15|EIF2AK2|PSMB10|FKBP8|FKBP5|CLU|UBA7|PML|PPT1|PAH|VARS|CALR|CD74|RAB7|GFM2|EIF3B|RPL32|RPL7|EIF3H|EIF3E|PPP2CB|TGM2|ENTPD5|EIF3I|FN1|PTPN6|ANXA1|PSMB8|RPS8|PSMB9|UBA2|CES2A|PTPN1
60255	0.0022632	0.016925	80	regulation of macromolecule metabolic process	10	70	NAMPT|PZP|G6PDX|S100A9|VTN|YBX1|IQGAP1|APOA4|TOP1|DDX17|APOA2|HMOX1|ITIH4|CFH|CAT|CSK|ADCK3|DNAJC3|THRSP|KNG1|EGFR|CYP3A13|DDX39B|SERPING1|CYP1A2|PPP1CB|SERPINA3K|EIF4A3|SERPINA3N|PSME1|ARRB2|PSME2|SERPINA3G|SERPINF2|CSTB|CTSC|EIF2AK2|GBP4|CTSH|MYBBP1A|MVP|ME1|XDH|FKBP8|SNX6|C3|VIM|CLU|PLBD1|PML|TXN1|ITGB2|VARS|CALR|CD74|ACSL1|EIF3B|TMED2|PPP2CB|ENTPD5|TMED10|ARL6IP5|EWSR1|FN1|ZBP1|PTPN6|ANXA3|HN…
51247	0.002783	0.020349	24	positive regulation of protein metabolic process	3	21	XDH|EGFR|C3|CLU|S100A9|PML|TXN1|VTN|CD74|IQGAP1|EIF4A3|APOA2|ACSL1|PSME1|ARRB2|HPX|PSME2|CTSC|CSK|EIF2AK2|ADCK3|CTSH|ARL6IP5|FN1
10604	0.0063653	0.038252	41	positive regulation of macromolecule metabolic process	5	36	ME1|XDH|NAMPT|C3|VIM|CLU|S100A9|PML|TXN1|VTN|CALR|YBX1|CD74|IQGAP1|DDX17|APOA2|ACSL1|TMED2|CSK|ADCK3|ARL6IP5|FN1|EGFR|CYP3A13|DDX39B|ANXA3|STAT3|LCN2|DDX58|EIF4A3|GCK|PSME1|ARRB2|HPX|PSME2|SERPINF2|THRAP3|PCNA|CTSC|EIF2AK2|CTSH
51345	0.0029933	0.021448	17	positive regulation of hydrolase activity	0	17	XDH|ARL1|S100A9|TOR1AIP1|PML|IQGAP2|IQGAP1|APOA4|PSME1|PSME2|PCNA|CTSC|RAB6A|CTSH|ARL6IP5|FN1|ARHGDIB
51346	1.1223e-05	0.00024896	16	negative regulation of hydrolase activity	1	15	KNG1|PZP|C3|ANXA1|SERPING1|VTN|SERPINA3K|SERPINA3N|APOA2|TMED2|ARRB2|SERPINA3G|SERPINF2|CSTB|ITIH4|FKBP15
51603	6.4115e-05	0.001012	15	proteolysis involved in cellular protein catabolic process	0	15	PSMB10|SEC61B|ARRB2|PSMA4|LGMN|UBA2|PPP2CB|PML|UBA7|UBR4|PSMD4|DNAJC3|PSMB8|CUL1|PSMB9
52547	9.5734e-09	6.4142e-07	21	regulation of peptidase activity	0	21	KNG1|XDH|PZP|C3|S100A9|PML|SERPING1|VTN|SERPINA3K|SERPINA3N|PSME1|ARRB2|PSME2|SERPINA3G|SERPINF2|ITIH4|CSTB|CTSC|CTSH|ARL6IP5|FN1
9057	7.7995e-05	0.0012022	21	macromolecule catabolic process	0	21	PSMB10|LGMN|UBR4|UBA7|PML|PPT1|PSMB8|PSMB9|RAB7|CAPN1|EIF4A3|SEC61B|ARRB2|EIF3E|PSMA4|UBA2|THRAP3|PPP2CB|PSMD4|DNAJC3|CUL1
44265	4.8035e-05	0.00080458	20	cellular macromolecule catabolic process	0	20	PSMB10|LGMN|UBR4|UBA7|PML|PPT1|PSMB8|PSMB9|RAB7|EIF4A3|SEC61B|ARRB2|EIF3E|PSMA4|UBA2|THRAP3|PPP2CB|PSMD4|DNAJC3|CUL1
30162	5.0742e-06	0.00013327	22	regulation of proteolysis	0	22	KNG1|XDH|PZP|C3|S100A9|CLU|PML|SERPING1|VTN|SERPINA3K|SERPINA3N|PSME1|ARRB2|PSME2|SERPINA3G|SERPINF2|ITIH4|CSTB|CTSC|CTSH|ARL6IP5|FN1
51248	2.9379e-06	8.2437e-05	27	negative regulation of protein metabolic process	0	27	XDH|PZP|C3|CLU|G6PDX|PML|VTN|CALR|APOA4|ITIH4|DNAJC3|ZBP1|EGFR|KNG1|PTPN6|SERPING1|SERPINA3K|EIF4A3|SERPINA3N|ARRB2|SERPINA3G|SERPINF2|CSTB|PTPN1|EIF2AK2|GBP4|MVP
32269	1.9465e-05	0.00038497	24	negative regulation of cellular protein metabolic process	0	24	KNG1|XDH|PTPN6|PZP|C3|G6PDX|PML|SERPING1|VTN|CALR|SERPINA3K|EIF4A3|SERPINA3N|ARRB2|SERPINA3G|SERPINF2|ITIH4|CSTB|PTPN1|GBP4|EIF2AK2|DNAJC3|MVP|ZBP1
6508	0.00029988	0.00358	24	proteolysis	0	24	PSMB10|CFB|LGMN|UBR4|UBA7|PML|MYH9|PSMB8|PSMB9|CAPN1|CTSL|SEC61B|ARRB2|PSMA4|UBA2|PPP2CB|CTSD|ERAP1|CTSC|PSMD4|DPP9|DNAJC3|CTSH|CUL1
19538	2.271e-11	2.7613e-09	83	protein metabolic process	10	73	RPL18|PDIA3|EHHADH|LGMN|S100A9|PDIA4|RNF213|CANX|B2M|ST3GAL1|APOA4|WARS|APOA2|DNAJB11|ST3GAL5|CFH|ERAP1|PSMD4|CAT|RAB6A|DPP9|CSK|ADCK3|DNAJC3|CUL1|EGFR|YARS|C4B|UBR4|SERPING1|EIF1A|MYH9|PPP1CB|CTSL|MAN2A1|SEC61B|ARRB2|PSMA4|EIF4A1|CTSD|FKBP15|CTSC|EIF2AK2|CTSH|MVP|PSMB10|XDH|FKBP8|FKBP5|C3|CLU|UBA7|PML|PAH|PPT1|VARS|CALR|CD74|RAB7|GFM2|EIF3B|RPL7|FGA|RPL32|EIF3H|EIF3E|APOC3|PPP2CB|TGM2|ENTPD5|EIF…
32268	1.4205e-05	0.00030087	44	regulation of cellular protein metabolic process	2	42	XDH|PZP|C3|G6PDX|S100A9|CLU|PLBD1|PML|ITGB2|TXN1|VTN|VARS|CALR|CD74|IQGAP1|EIF3B|ACSL1|ITIH4|CSK|ADCK3|DNAJC3|ARL6IP5|FN1|ZBP1|KNG1|EGFR|PTPN6|SERPING1|SERPINA3K|EIF4A3|SERPINA3N|PSME1|ARRB2|HPX|PSME2|SERPINA3G|SERPINF2|CSTB|CTSC|PTPN1|EIF2AK2|GBP4|CTSH|MVP
10950	0.00067683	0.0066773	7	positive regulation of endopeptidase activity	0	7	XDH|PSME1|PSME2|S100A9|PML|CTSH|ARL6IP5
45862	0.00047353	0.0049668	10	positive regulation of proteolysis	0	10	XDH|PSME1|PSME2|CLU|S100A9|PML|CTSC|CTSH|ARL6IP5|FN1
44257	6.4825e-06	0.00016393	17	cellular protein catabolic process	0	17	PSMB10|LGMN|UBR4|UBA7|PML|PPT1|PSMB8|PSMB9|RAB7|SEC61B|ARRB2|PSMA4|UBA2|PPP2CB|PSMD4|DNAJC3|CUL1
30163	2.1786e-05	0.00041826	17	protein catabolic process	0	17	PSMB10|LGMN|UBR4|UBA7|PML|PPT1|PSMB8|PSMB9|RAB7|SEC61B|ARRB2|PSMA4|UBA2|PPP2CB|PSMD4|DNAJC3|CUL1
43280	0.0088574	0.048384	5	positive regulation of cysteine-type endopeptidase activity involved in apoptotic process	0	5	XDH|S100A9|PML|CTSH|ARL6IP5
31647	0.0085415	0.047288	6	regulation of protein stability	1	5	LAMP1|APOA2|CLU|PML|CALR|CTSH
61077	1.3838e-06	4.168e-05	7	chaperone-mediated protein folding	1	6	FKBP8|FKBP5|CLU|PDIA4|CALR|CANX|CD74
1903317	9.8888e-05	0.001469	14	regulation of protein maturation	0	14	KNG1|PZP|C3|PML|SERPING1|VTN|SERPINA3K|SERPINA3N|ARRB2|SERPINA3G|SERPINF2|CFH|CSTB|ITIH4
6457	3.805e-08	1.9518e-06	13	protein folding	3	10	FKBP8|APOA2|PDIA3|DNAJB11|FKBP5|CLU|ENTPD5|FKBP15|PDIA4|CALR|CANX|CD74|B2M
30968	0.0058086	0.035935	3	endoplasmic reticulum unfolded protein response	0	3	PTPN1|DNAJC3|EIF2AK2
34620	0.0063733	0.038252	3	cellular response to unfolded protein	0	3	PTPN1|DNAJC3|EIF2AK2
35966	0.0025832	0.01893	5	response to topologically incorrect protein	0	5	CLU|PTPN1|DNAJC3|EIF2AK2|MANF
6986	0.0092881	0.049744	4	response to unfolded protein	0	4	PTPN1|DNAJC3|EIF2AK2|MANF
51258	0.0013031	0.011083	5	protein polymerization	0	5	FGG|FGA|FGB|TUBB5|ARPC4
18149	0.0030568	0.021535	3	peptide cross-linking	0	3	ANXA1|TGM2|FN1
22607	4.3863e-05	0.00074612	36	cellular component assembly	6	30	ME1|HACL1|TLN1|YWHAZ|GRB2|FERMT2|CLU|PML|ARPC4|CALR|CD74|RAB7|APOA4|APOA2|FGG|FGA|FGB|TAP2|HMOX1|TGM2|TUBB5|TMED10|CAT|SEC23IP|FN1|HIST1H1D|DDX39B|SAMHD1|ANXA5|LCN2|GFPT1|HAO2|CTSD|SNRPF|OAT|LCP1
65003	2.837e-06	8.0292e-05	30	macromolecular complex assembly	6	24	ME1|HACL1|GRB2|FERMT2|CLU|PML|ARPC4|CALR|CD74|APOA4|APOA2|FGG|FGA|FGB|TAP2|HMOX1|TGM2|TUBB5|TMED10|CAT|FN1|HIST1H1D|DDX39B|SAMHD1|ANXA5|LCN2|GFPT1|HAO2|SNRPF|OAT
7044	0.0063733	0.038252	3	cell-substrate junction assembly	0	3	TLN1|FERMT2|FN1
32273	0.0016961	0.01352	5	positive regulation of protein polymerization	0	5	ARPC1B|ARPC2|GRB2|IQGAP2|ARPC4
16043	0.00029346	0.003529	71	cellular component organization	8	63	TLN1|FERMT2|S100A9|IQGAP2|VTN|IQGAP1|APOA4|TOP1|APOA2|SLC16A1|SRPR|HMOX1|TUBB5|CAT|CSK|GOLGA5|EGFR|ARL1|HIST1H1D|DDX39B|TOR1AIP1|MYH9|MAN2A1|ARPC1B|SERPINF2|HAO2|USO1|CTSD|SNRPF|OAT|LCP1|PSMB10|ME1|HACL1|YWHAZ|SNX6|GRB2|VIM|CLU|PML|PPT1|ITGB2|ARPC4|CALR|CD74|RAB7|ALCAM|GFM2|FGG|TMED2|FGA|FGB|ARPC2|TAP2|PPP2CB|TGM2|ABCD3|TMED10|SEC23IP|SEC61A1|FN1|PTPN6|LGALS3|SAMHD1|ANXA5|STAT3|LCN2|ARF1|GFPT1|MY…
6461	8.25e-06	0.00020218	26	protein complex assembly	5	21	ME1|HACL1|GRB2|FERMT2|CLU|PML|ARPC4|CALR|CD74|FGG|FGA|FGB|HMOX1|TAP2|TUBB5|TGM2|TMED10|CAT|FN1|HIST1H1D|SAMHD1|ANXA5|LCN2|GFPT1|HAO2|OAT
70271	8.6152e-06	0.00020645	26	protein complex biogenesis	5	21	ME1|HACL1|GRB2|FERMT2|CLU|PML|ARPC4|CALR|CD74|FGG|FGA|FGB|HMOX1|TAP2|TUBB5|TGM2|TMED10|CAT|FN1|HIST1H1D|SAMHD1|ANXA5|LCN2|GFPT1|HAO2|OAT
43933	6.2914e-05	0.0010054	39	macromolecular complex subunit organization	7	32	ME1|HACL1|GRB2|VIM|FERMT2|CLU|PML|IQGAP2|ARPC4|CALR|CD74|APOA4|TOP1|GFM2|FGG|APOA2|FGA|FGB|ARPC2|TAP2|HMOX1|TGM2|TUBB5|TMED10|CAT|FN1|HIST1H1D|DDX39B|SAMHD1|ANXA5|MYH9|LCN2|ARPC1B|SERPINF2|GFPT1|HAO2|SNRPF|OAT|LCP1
71822	1.265e-06	3.9552e-05	33	protein complex subunit organization	5	28	ME1|HACL1|GRB2|VIM|FERMT2|CLU|PML|IQGAP2|ARPC4|CALR|CD74|FGG|FGA|ARPC2|FGB|TAP2|HMOX1|TGM2|TUBB5|TMED10|CAT|FN1|HIST1H1D|SAMHD1|ANXA5|MYH9|LCN2|ARPC1B|SERPINF2|GFPT1|HAO2|OAT|LCP1
51046	0.0078073	0.044345	15	regulation of secretion	4	11	S100A9|ANXA1|CD74|RAB7|LAMP1|APOA2|SLC16A1|FGG|GCK|FGA|FGB|HMOX1|ABAT|AACS|CD14
6605	0.0036896	0.025183	9	protein targeting	0	9	YWHAZ|SEC61B|TMED2|SRPR|PML|RAB6A|SEC61A1|STAT3|RAB7
51179	2.0037e-07	8.022e-06	84	localization	18	66	TLN1|HIP1R|FERMT2|S100A9|VTN|UQCRFS1|CANX|AGXT|APOA4|TTR|APOA2|SLC16A1|SRPR|SLC2A2|CAT|RAB6A|CSK|GOLGA5|ATP5J|EGFR|ARL1|SGPL1|NDUFB11|ABCB11|PLD4|ERP29|DDX39B|TOR1AIP1|CLIC1|MYH9|SIGLEC1|SEC61B|ARRB2|USO1|FKBP15|MYBBP1A|LCP1|XDH|NDUFB5|YWHAZ|NDUFB6|SNX6|GRB2|COPZ1|CLU|PML|ITGB2|PPT1|TXN1|ATP6V1B2|CALR|FTH1|CD74|RAB7|LGALS3BP|ACSL1|TMED2|PLIN2|TAP2|TAP1|APOC3|TGM2|TMED10|ABCD3|ARL6IP5|SEC61A1|FN1|…
6810	2.651e-08	1.5655e-06	73	transport	18	55	HIP1R|VTN|UQCRFS1|CANX|AGXT|APOA4|TTR|APOA2|SLC16A1|SRPR|SLC2A2|CAT|RAB6A|GOLGA5|ATP5J|ARL1|NDUFB11|ABCB11|PLD4|ERP29|DDX39B|CLIC1|MYH9|SIGLEC1|SEC61B|ARRB2|USO1|FKBP15|MYBBP1A|XDH|NDUFB5|YWHAZ|NDUFB6|SNX6|GRB2|COPZ1|CLU|PML|PPT1|TXN1|ATP6V1B2|CALR|FTH1|CD74|RAB7|LGALS3BP|ACSL1|TMED2|PLIN2|TAP2|TAP1|APOC3|TGM2|TMED10|ABCD3|ARL6IP5|SEC61A1|ZBP1|NDUFA8|ABCA8A|ANXA1|FADS2|ANXA3|STAT3|LCN2|LAMP1|ORM1…
51234	9.7548e-08	4.7779e-06	73	establishment of localization	18	55	HIP1R|VTN|UQCRFS1|CANX|AGXT|APOA4|TTR|APOA2|SLC16A1|SRPR|SLC2A2|CAT|RAB6A|GOLGA5|ATP5J|ARL1|NDUFB11|ABCB11|PLD4|ERP29|DDX39B|CLIC1|MYH9|SIGLEC1|SEC61B|ARRB2|USO1|FKBP15|MYBBP1A|XDH|NDUFB5|YWHAZ|NDUFB6|SNX6|GRB2|COPZ1|CLU|PML|PPT1|TXN1|ATP6V1B2|CALR|FTH1|CD74|RAB7|LGALS3BP|ACSL1|TMED2|PLIN2|TAP2|TAP1|APOC3|TGM2|TMED10|ABCD3|ARL6IP5|SEC61A1|ZBP1|NDUFA8|ABCA8A|ANXA1|FADS2|ANXA3|STAT3|LCN2|LAMP1|ORM1…
60341	0.0028338	0.020583	22	regulation of cellular localization	5	17	REEP6|EGFR|PTPN6|ANXA1|PML|TXN1|RAB7|DDX58|LAMP1|APOA2|SLC16A1|FGG|GCK|FGA|FGB|HMOX1|ABAT|CSK|AACS|GBP4|LCP1|CD14
44765	2.1046e-05	0.00040883	52	single-organism transport	11	41	UQCRFS1|AGXT|CANX|APOA4|SLC16A1|APOA2|SRPR|SLC2A2|RAB6A|CAT|GOLGA5|ATP5J|ARL1|ABCB11|PLD4|ERP29|CLIC1|SEC61B|ARRB2|USO1|XDH|YWHAZ|SNX6|GRB2|CLU|COPZ1|PML|PPT1|ATP6V1B2|CALR|FTH1|RAB7|ACSL1|PLIN2|TMED2|TAP2|APOC3|TAP1|TGM2|ABCD3|TMED10|ARL6IP5|SEC61A1|ANXA1|ANXA3|STAT3|LCN2|LAMP1|GCK|LASP1|CP|FABP5
71702	2.4718e-05	0.00046371	37	organic substance transport	6	31	YWHAZ|SNX6|COPZ1|CLU|PML|PPT1|CALR|AGXT|CD74|RAB7|APOA4|APOA2|SLC16A1|ACSL1|TMED2|PLIN2|SRPR|TAP2|SLC2A2|TAP1|APOC3|TMED10|RAB6A|ARL6IP5|SEC61A1|ZBP1|ABCB11|ERP29|DDX39B|ANXA1|MYH9|STAT3|SEC61B|ARRB2|ARF1|USO1|FABP5
32879	0.0002688	0.0032805	42	regulation of localization	5	37	C3|VIM|S100A9|PML|TXN1|PPT1|VTN|CALR|CD74|RAB7|APOA4|APOA2|SLC16A1|FGG|FGA|FGB|HMOX1|CSK|ARL6IP5|FN1|REEP6|EGFR|PTPN6|LGALS3|ANXA1|CLIC1|ANXA5|ANXA3|MIEN1|STAT3|DDX58|LAMP1|GCK|ARF1|ARRB2|ABAT|PTPN1|AACS|GBP4|CTSH|LCP1|CD14
51049	9.0856e-05	0.0013683	35	regulation of transport	5	30	C3|S100A9|PML|TXN1|PPT1|VTN|CALR|CD74|RAB7|APOA4|APOA2|SLC16A1|FGG|FGA|FGB|HMOX1|CSK|ARL6IP5|REEP6|EGFR|PTPN6|LGALS3|ANXA1|CLIC1|DDX58|LAMP1|GCK|ARF1|ARRB2|ABAT|PTPN1|AACS|GBP4|LCP1|CD14
51050	0.00073009	0.0071336	20	positive regulation of transport	3	17	EGFR|LGALS3|C3|S100A9|ANXA1|PML|PPT1|VTN|CALR|RAB7|DDX58|LAMP1|FGG|GCK|FGA|ARRB2|FGB|ABAT|AACS|CD14
33036	6.5013e-05	0.0010212	38	macromolecule localization	4	34	TLN1|YWHAZ|SNX6|COPZ1|CLU|FERMT2|PML|ITGB2|PPT1|CALR|CD74|RAB7|APOA4|APOA2|ACSL1|TMED2|PLIN2|SRPR|TAP2|TAP1|APOC3|TMED10|RAB6A|SEC61A1|ZBP1|ARL1|ABCB11|ERP29|DDX39B|TOR1AIP1|ANXA1|MYH9|STAT3|LAMP1|SEC61B|ARF1|ARRB2|USO1
51047	0.0087418	0.048234	10	positive regulation of secretion	3	7	LAMP1|FGG|GCK|FGA|FGB|S100A9|ABAT|AACS|CD14|RAB7
32386	0.0074687	0.043678	11	regulation of intracellular transport	1	10	DDX58|REEP6|EGFR|LAMP1|PTPN6|HMOX1|PML|TXN1|CSK|GBP4|LCP1
51223	0.0039471	0.026609	12	regulation of protein transport	1	11	DDX58|EGFR|FGG|APOA2|FGA|FGB|ANXA1|TXN1|CSK|GBP4|LCP1|CD14
70201	0.0088273	0.048384	12	regulation of establishment of protein localization	1	11	DDX58|EGFR|FGG|APOA2|FGA|FGB|ANXA1|TXN1|CSK|GBP4|LCP1|CD14
80135	0.0049827	0.031949	12	regulation of cellular response to stress	1	11	XDH|EGFR|SERPINF2|CLU|DDX39B|PML|TXN1|ADCK3|EIF2AK2|ARL6IP5|CD74|RAB7
8104	0.0012571	0.010804	30	protein localization	1	29	TLN1|YWHAZ|SNX6|FERMT2|CLU|COPZ1|PML|PPT1|ITGB2|CALR|CD74|RAB7|TMED2|SRPR|TAP2|TAP1|APOC3|TMED10|RAB6A|SEC61A1|ARL1|ERP29|TOR1AIP1|MYH9|STAT3|LAMP1|SEC61B|ARF1|ARRB2|USO1
51128	0.0037674	0.025607	34	regulation of cellular component organization	1	33	ALDOA|C3|GRB2|VIM|FERMT2|S100A9|CLU|PML|IQGAP2|PPT1|VTN|ARPC4|CALR|RAB7|APOA2|ARPC2|CSK|FN1|LGALS3|ANXA1|MYL12B|MYH9|MIEN1|LCN2|CTSL|ARPC1B|ARF1|ARRB2|SERPINF2|H3F3A|MYH14|PTPN1|EIF2AK2|CD14
15031	0.00036921	0.0041652	24	protein transport	1	23	YWHAZ|SNX6|COPZ1|CLU|ERP29|PML|PPT1|MYH9|CALR|CD74|STAT3|RAB7|SEC61B|TMED2|ARRB2|ARF1|SRPR|TAP2|TAP1|APOC3|USO1|TMED10|RAB6A|SEC61A1
45184	0.00045026	0.0047378	25	establishment of protein localization	1	24	YWHAZ|SNX6|CLU|COPZ1|PML|PPT1|CALR|CD74|RAB7|TMED2|SRPR|TAP2|TAP1|APOC3|TMED10|RAB6A|SEC61A1|ERP29|MYH9|STAT3|LAMP1|SEC61B|ARF1|ARRB2|USO1
51336	1.7063e-07	7.1816e-06	34	regulation of hydrolase activity	1	33	XDH|PZP|C3|S100A9|PML|IQGAP2|VTN|PPT1|IQGAP1|APOA4|APOA2|TMED2|ITIH4|RAB6A|ARL6IP5|FN1|ARHGDIB|KNG1|ARL1|TOR1AIP1|ANXA1|SERPING1|SERPINA3K|SERPINA3N|PSME1|ARRB2|PSME2|SERPINA3G|SERPINF2|PCNA|CSTB|FKBP15|CTSC|CTSH
51641	0.0019605	0.015252	34	cellular localization	0	34	TLN1|YWHAZ|SNX6|FERMT2|COPZ1|PML|PPT1|ITGB2|CALR|CANX|CD74|FTH1|RAB7|TMED2|SRPR|TAP2|TAP1|TMED10|RAB6A|GOLGA5|SEC61A1|ARL1|ERP29|DDX39B|TOR1AIP1|ANXA1|MYH9|ANXA3|STAT3|LCN2|LAMP1|SEC61B|USO1|MYBBP1A
51649	0.0014135	0.011808	29	establishment of localization in cell	0	29	YWHAZ|SNX6|COPZ1|PML|PPT1|CALR|CANX|CD74|RAB7|TMED2|SRPR|TAP2|TAP1|TMED10|RAB6A|GOLGA5|SEC61A1|ARL1|ERP29|DDX39B|ANXA1|MYH9|ANXA3|STAT3|LCN2|LAMP1|SEC61B|USO1|MYBBP1A
16192	0.00040204	0.004385	23	vesicle-mediated transport	0	23	ARL1|YWHAZ|SNX6|GRB2|HIP1R|COPZ1|PLD4|VTN|PPT1|CANX|ANXA3|RAB7|SIGLEC1|LAMP1|LGALS3BP|ARRB2|ARF1|TGM2|USO1|TMED10|FKBP15|RAB6A|GOLGA5
34613	0.00064437	0.0064496	23	cellular protein localization	0	23	ARL1|TLN1|YWHAZ|SNX6|COPZ1|FERMT2|TOR1AIP1|PML|ITGB2|CALR|CD74|STAT3|RAB7|LAMP1|SEC61B|TMED2|SRPR|TAP2|TAP1|USO1|TMED10|RAB6A|SEC61A1
70727	0.00071652	0.0070219	23	cellular macromolecule localization	0	23	ARL1|TLN1|YWHAZ|SNX6|COPZ1|FERMT2|TOR1AIP1|PML|ITGB2|CALR|CD74|STAT3|RAB7|LAMP1|SEC61B|TMED2|SRPR|TAP2|TAP1|USO1|TMED10|RAB6A|SEC61A1
46907	0.0041676	0.027419	22	intracellular transport	0	22	ARL1|YWHAZ|SNX6|COPZ1|DDX39B|PML|CALR|CD74|STAT3|RAB7|LAMP1|SEC61B|TMED2|SRPR|TAP2|TAP1|USO1|TMED10|RAB6A|GOLGA5|MYBBP1A|SEC61A1
1902582	0.0033426	0.02325	19	single-organism intracellular transport	0	19	ARL1|YWHAZ|SNX6|COPZ1|PML|CALR|STAT3|RAB7|LAMP1|SEC61B|TMED2|SRPR|TAP2|TAP1|USO1|TMED10|RAB6A|GOLGA5|SEC61A1
60627	9.6478e-07	3.2653e-05	17	regulation of vesicle-mediated transport	0	17	LGALS3|C3|ANXA1|PPT1|VTN|CALR|RAB7|LAMP1|FGG|ARF1|ARRB2|FGA|FGB|HMOX1|PTPN1|CSK|CD14
6886	0.00023239	0.0028899	17	intracellular protein transport	0	17	YWHAZ|SNX6|COPZ1|PML|CALR|CD74|STAT3|RAB7|SEC61B|TMED2|SRPR|TAP2|TAP1|USO1|TMED10|RAB6A|SEC61A1
16482	0.00062274	0.0062714	15	cytoplasmic transport	0	15	YWHAZ|DDX39B|PML|CALR|STAT3|RAB7|LAMP1|SEC61B|SRPR|TAP2|TAP1|USO1|RAB6A|MYBBP1A|SEC61A1
6897	0.00020492	0.0025985	14	endocytosis	0	14	SIGLEC1|LGALS3BP|SNX6|ARRB2|GRB2|HIP1R|PLD4|TGM2|FKBP15|VTN|PPT1|CANX|ANXA3|RAB7
33365	0.001708	0.013577	12	protein localization to organelle	0	12	ARL1|LAMP1|YWHAZ|SEC61B|SRPR|TOR1AIP1|PML|RAB6A|CALR|SEC61A1|STAT3|RAB7
30100	4.3053e-05	0.00074002	10	regulation of endocytosis	0	10	ARRB2|ARF1|LGALS3|C3|VTN|PPT1|PTPN1|CSK|CALR|CD14
72594	0.00091391	0.0083112	9	establishment of protein localization to organelle	0	9	LAMP1|YWHAZ|SEC61B|SRPR|PML|RAB6A|SEC61A1|STAT3|RAB7
6898	0.0014791	0.012049	7	receptor-mediated endocytosis	0	7	LGALS3BP|ARRB2|GRB2|HIP1R|VTN|PPT1|CANX
48193	0.002485	0.018292	7	Golgi vesicle transport	0	7	ARL1|LAMP1|COPZ1|USO1|TMED10|RAB6A|GOLGA5
45807	0.0014724	0.012049	6	positive regulation of endocytosis	0	6	ARRB2|C3|VTN|PPT1|CALR|CD14
17157	0.0074771	0.043678	6	regulation of exocytosis	0	6	LAMP1|FGG|FGA|FGB|HMOX1|RAB7
45921	0.0019222	0.01499	5	positive regulation of exocytosis	0	5	LAMP1|FGG|FGA|FGB|RAB7
48259	0.0049414	0.031747	4	regulation of receptor-mediated endocytosis	0	4	ARRB2|ARF1|VTN|PPT1
42147	0.005264	0.033176	4	retrograde transport, endosome to Golgi	0	4	ARL1|SNX6|RAB6A|RAB7
1902583	0.00020579	0.0025985	3	multi-organism intracellular transport	0	3	TAP2|TAP1|DDX39B
44766	0.00028039	0.0033843	3	multi-organism transport	0	3	TAP2|TAP1|DDX39B
1902579	0.00028039	0.0033843	3	multi-organism localization	0	3	TAP2|TAP1|DDX39B
6891	0.0058086	0.035935	3	intra-Golgi vesicle-mediated transport	0	3	COPZ1|RAB6A|GOLGA5
1902580	0.0069089	0.041211	13	single-organism cellular localization	0	13	YWHAZ|SEC61B|TMED2|SRPR|FERMT2|PML|TMED10|ITGB2|RAB6A|MYH9|SEC61A1|STAT3|RAB7
35458	6.0162e-10	6.5838e-08	8	cellular response to interferon-beta	0	8	IFIT3|IFIT1|GBP6|IGTP|IIGP1|GBP2B|GM4951|GBP2
44419	0.00010616	0.0015441	10	interspecies interaction between organisms	0	10	GBP7|GBP6|TAP2|TAP1|DDX39B|PML|GBP2B|GBP2|CUL1|ZBP1
34116	0.00014537	0.0019803	3	positive regulation of heterotypic cell-cell adhesion	0	3	FGG|FGA|FGB
22610	2.6346e-05	0.00048867	22	biological adhesion	0	22	EGFR|PTPN6|GBP7|TLN1|GBP6|S100A9|FERMT2|MYL12B|ITGB2|VTN|CLIC1|GBP2B|MYH9|ALCAM|APOA4|SIGLEC1|FGG|LGALS3BP|FGA|FGB|GBP2|FN1
7155	0.0013082	0.011098	18	cell adhesion	0	18	EGFR|PTPN6|TLN1|S100A9|FERMT2|MYL12B|VTN|ITGB2|CLIC1|MYH9|ALCAM|APOA4|SIGLEC1|LGALS3BP|FGG|FGA|FGB|FN1
16337	9.391e-06	0.00021803	12	single organismal cell-cell adhesion	0	12	EGFR|APOA4|PTPN6|TLN1|FGG|FGA|FGB|S100A9|MYL12B|ITGB2|CLIC1|MYH9
34109	1.538e-08	9.9007e-07	9	homotypic cell-cell adhesion	0	9	PTPN6|TLN1|FGG|FGA|FGB|S100A9|MYL12B|CLIC1|MYH9
7160	0.00013079	0.001835	7	cell-matrix adhesion	0	7	FGG|FGA|FGB|FERMT2|ITGB2|VTN|FN1
44406	1.0168e-05	0.00023343	4	adhesion of symbiont to host	0	4	GBP7|GBP6|GBP2B|GBP2
31589	0.0015427	0.012505	7	cell-substrate adhesion	0	7	FGG|FGA|FGB|FERMT2|ITGB2|VTN|FN1
34114	0.0010942	0.0096308	3	regulation of heterotypic cell-cell adhesion	0	3	FGG|FGA|FGB
302	0.00082335	0.0077684	7	response to reactive oxygen species	2	5	LCN2|APOA4|HMOX1|PPP2CB|ANXA1|CAT|ALDH3A2
19882	2.9473e-09	2.5163e-07	12	antigen processing and presentation	0	12	H2-K1|PSME1|PSME2|TAP2|TAP1|H2-AA|RAB6A|CALR|PSMB8|CD74|PSMB9|B2M
42060	1.2456e-06	3.932e-05	14	wound healing	0	14	KNG1|PTPN6|TLN1|C3|SERPING1|MYL12B|CLIC1|ANXA5|MYH9|FGG|FGA|FGB|HMOX1|FN1
98602	1.2456e-06	3.932e-05	14	single organism cell adhesion	0	14	EGFR|PTPN6|TLN1|S100A9|FERMT2|MYL12B|ITGB2|CLIC1|MYH9|APOA4|FGG|FGA|FGB|FN1
43410	0.00085874	0.008078	13	positive regulation of MAPK cascade	1	12	EGFR|XDH|C3|CD74|FGG|ARRB2|FGA|SERPINF2|FGB|CSK|EIF2AK2|ADCK3|ARL6IP5
48583	3.9266e-06	0.00010481	62	regulation of response to stimulus	5	57	PDIA3|LGMN|S100A9|IQGAP2|YBX1|IQGAP1|B2M|DDX17|APOA2|HMOX1|CFH|PIK3AP1|CAT|CSK|ADCK3|H2-K1|EGFR|C4B|DDX39B|SERPING1|SIGLEC1|ARRB2|SERPINF2|CTSC|EIF2AK2|GBP4|CTSH|XDH|FKBP8|SNX6|C3|GRB2|CLU|PML|TXN1|CALR|CD74|RAB7|FGG|FGA|LRG1|FGB|TAP2|TAP1|PPP2CB|TGM2|ENTPD5|ARL6IP5|ZBP1|FN1|PTPN6|LGALS3|PSAP|CFB|SAMHD1|ANXA5|STAT3|DDX58|LAMP1|PARP9|HPX|PTPN1
9605	1.4088e-05	0.00030032	36	response to external stimulus	4	32	GSDMD|S100A9|PML|ITGB2|GBP2B|B2M|CMPK2|ALCAM|TYMP|SLC16A1|TAP2|IIGP1|ZBP1|H2-K1|GBP7|GBP6|LGALS3|GATM|SAMHD1|COTL1|PPP1CB|ANXA3|HNRNPA0|IFIT3|LCN2|DDX58|IFIT1|GCK|ARRB2|PKLR|CTSD|EIF2AK2|AACS|MYBBP1A|CD14|GBP2
2001021	0.0089523	0.048821	3	negative regulation of response to DNA damage stimulus	0	3	CLU|DDX39B|CD74
44403	0.00010616	0.0015441	10	symbiosis, encompassing mutualism through parasitism	0	10	GBP7|GBP6|TAP2|TAP1|DDX39B|PML|GBP2B|GBP2|CUL1|ZBP1
31349	0.00015002	0.0020186	10	positive regulation of defense response	0	10	DDX58|EGFR|LAMP1|HPX|C3|S100A9|TGM2|PIK3AP1|CD74|ZBP1
2698	1.2819e-05	0.00027514	8	negative regulation of immune effector process	1	7	PTPN6|APOA2|ARRB2|LGALS3|TAP2|HMOX1|TAP1|SERPING1
50777	4.3381e-05	0.00074177	8	negative regulation of immune response	1	7	PTPN6|APOA2|ARRB2|LGALS3|TAP2|HMOX1|TAP1|SERPING1
2683	0.00087994	0.0081436	12	negative regulation of immune system process	1	11	PTPN6|APOA2|ARRB2|LGALS3|TAP2|HMOX1|TAP1|H2-AA|PIK3AP1|SERPING1|TAPBPL|CD74
6950	1.2074e-16	2.7345e-14	78	response to stress	6	72	TLN1|PDIA3|G6PDX|S100A9|PDIA4|B2M|APOA4|HMOX2|HMOX1|ITIH4|CFH|CAT|CSK|ADCK3|DNAJC3|KNG1|H2-K1|GBP7|GBP6|IFI47|SERPING1|CLIC1|MYH9|TAT|SERPINA3N|SERPINF2|PKLR|CTSD|H2-AA|ABAT|EIF2AK2|GBP4|MYBBP1A|LCP1|GBP2|YWHAZ|C3|GRB2|CLU|PML|ITGB2|CALR|GBP2B|ALDH3A2|CD74|MANF|FGG|FGA|FGB|TAP1|PPP2CB|IIGP1|ARL6IP5|FN1|ZBP1|PTPN6|IRGM1|LGALS3|CFB|ANXA1|SAMHD1|MYL12B|ANXA5|COTL1|ANXA3|HNRNPA0|STAT3|IFIT3|LCN2|DDX5…
1817	0.0012111	0.010509	14	regulation of cytokine production	1	13	C3|CLU|ANXA1|CD74|IQGAP1|DDX58|APOA2|ARRB2|SERPINF2|HMOX1|CSK|EIF2AK2|GBP4|CD14
71345	1.2433e-05	0.00027032	16	cellular response to cytokine stimulus	1	15	PTPN6|GBP7|GBP6|PML|GBP2B|CD74|STAT3|IFIT3|IFIT1|ACSL1|IGTP|IIGP1|GBP4|GM4951|GBP2|FN1
43408	0.00088803	0.0081436	17	regulation of MAPK cascade	1	16	EGFR|XDH|PTPN6|PSAP|C3|GRB2|CD74|FGG|ARRB2|FGA|SERPINF2|FGB|PTPN1|CSK|EIF2AK2|ADCK3|ARL6IP5
2697	2.3654e-09	2.1572e-07	18	regulation of immune effector process	1	17	H2-K1|PTPN6|LGALS3|C3|PML|SERPING1|CD74|B2M|DDX58|LAMP1|APOA2|ARRB2|HPX|TAP2|HMOX1|TAP1|CFH|GBP4
34097	3.3417e-08	1.8285e-06	22	response to cytokine	1	21	PTPN6|GBP7|GBP6|PML|GBP2B|CD74|STAT3|IFIT3|SERPINA3K|IFIT1|SERPINA3N|ACSL1|IGTP|SERPINA3G|H2-AA|IIGP1|EIF2AK2|GBP4|GM4951|CD14|GBP2|FN1
43207	8.3139e-06	0.00020218	22	response to external biotic stimulus	1	21	H2-K1|GBP7|GBP6|PML|SAMHD1|COTL1|GBP2B|ANXA3|HNRNPA0|B2M|CMPK2|IFIT3|LCN2|DDX58|IFIT1|TAP2|PKLR|IIGP1|EIF2AK2|CD14|GBP2|ZBP1
51707	8.3139e-06	0.00020218	22	response to other organism	1	21	H2-K1|GBP7|GBP6|PML|SAMHD1|COTL1|GBP2B|ANXA3|HNRNPA0|B2M|CMPK2|IFIT3|LCN2|DDX58|IFIT1|TAP2|PKLR|IIGP1|EIF2AK2|CD14|GBP2|ZBP1
9607	1.5778e-05	0.00031974	22	response to biotic stimulus	1	21	H2-K1|GBP7|GBP6|PML|SAMHD1|COTL1|GBP2B|ANXA3|HNRNPA0|B2M|CMPK2|IFIT3|LCN2|DDX58|IFIT1|TAP2|PKLR|IIGP1|EIF2AK2|CD14|GBP2|ZBP1
50776	4.787e-09	3.4924e-07	23	regulation of immune response	1	22	H2-K1|PTPN6|LGALS3|C4B|CFB|C3|SAMHD1|SERPING1|CD74|B2M|DDX58|LAMP1|APOA2|ARRB2|PARP9|HPX|TAP2|HMOX1|TAP1|CFH|PIK3AP1|CTSH|ZBP1
2682	9.8964e-08	4.7779e-06	32	regulation of immune system process	1	31	C3|PML|CALR|CD74|B2M|APOA2|TAP2|HMOX1|TAP1|CFH|PIK3AP1|CSK|ZBP1|H2-K1|PTPN6|LGALS3|CFB|C4B|ANXA1|SAMHD1|SERPING1|DDX58|ORM1|LAMP1|PARP9|ARRB2|HPX|H2-AA|EIF2AK2|TAPBPL|GBP4|CTSH
2376	2.9877e-16	6.1303e-14	60	immune system process	0	60	S100A9|G6PDX|VTN|B2M|APOA4|HMOX1|CFH|ERAP1|PIK3AP1|RAB6A|CSK|H2-K1|SGPL1|GBP7|GBP6|C4B|PLD4|SERPING1|MYH9|PSME1|SERPINA3G|PSME2|H2-AA|CTSC|EIF2AK2|GBP4|CTSH|LCP1|GBP2|PSMB10|YWHAZ|C3|CLU|PML|ITGB2|CALR|GBP2B|CD74|FGG|FGA|FGB|TAP2|TAP1|IIGP1|ZBP1|PTPN6|IRGM1|LGALS3|CFB|ANXA1|SAMHD1|ANXA3|PSMB8|PSMB9|IFIT3|DDX58|LCN2|IFIT1|TAPBPL|CD14
6952	5.5515e-18	2.0251e-15	47	defense response	0	47	YWHAZ|C3|S100A9|PML|ITGB2|GBP2B|CD74|B2M|APOA4|FGG|FGA|FGB|HMOX1|TAP1|ITIH4|CFH|IIGP1|CSK|FN1|ZBP1|KNG1|H2-K1|PTPN6|GBP7|GBP6|IRGM1|LGALS3|CFB|SAMHD1|IFI47|SERPING1|COTL1|ANXA3|HNRNPA0|STAT3|IFIT3|LCN2|DDX58|ORM1|IFIT1|SERPINA3N|SERPINF2|H2-AA|EIF2AK2|GBP4|CD14|GBP2
6955	1.2053e-14	1.8842e-12	38	immune response	0	38	YWHAZ|C3|S100A9|PML|VTN|GBP2B|CD74|APOA4|FGG|FGA|FGB|CFH|IIGP1|CSK|ZBP1|H2-K1|PTPN6|GBP7|GBP6|IRGM1|LGALS3|CFB|C4B|SAMHD1|SERPING1|ANXA3|IFIT3|LCN2|DDX58|IFIT1|H2-AA|CTSC|EIF2AK2|GBP4|CTSH|LCP1|CD14|GBP2
45087	5.3774e-15	8.827e-13	29	innate immune response	0	29	C3|S100A9|PML|GBP2B|APOA4|FGG|FGA|FGB|CFH|IIGP1|CSK|ZBP1|GBP7|PTPN6|IRGM1|GBP6|LGALS3|CFB|SAMHD1|SERPING1|IFIT3|DDX58|LCN2|IFIT1|H2-AA|EIF2AK2|GBP4|CD14|GBP2
2684	6.3307e-05	0.0010054	20	positive regulation of immune system process	0	20	H2-K1|PTPN6|LGALS3|C4B|CFB|C3|ANXA1|SERPING1|CALR|CD74|B2M|DDX58|LAMP1|HPX|TAP2|HMOX1|CFH|H2-AA|PIK3AP1|ZBP1
2252	3.2001e-08	1.7807e-06	19	immune effector process	0	19	PTPN6|YWHAZ|C4B|CFB|C3|PML|SAMHD1|SERPING1|ANXA3|CD74|IFIT3|DDX58|IFIT1|CFH|CTSC|EIF2AK2|CTSH|LCP1|ZBP1
52548	9.6378e-08	4.7779e-06	19	regulation of endopeptidase activity	0	19	KNG1|XDH|PZP|C3|S100A9|PML|SERPING1|VTN|SERPINA3K|SERPINA3N|PSME1|ARRB2|PSME2|SERPINA3G|SERPINF2|CSTB|ITIH4|CTSH|ARL6IP5
31347	1.9087e-07	7.7361e-06	19	regulation of defense response	0	19	EGFR|C3|S100A9|PML|SAMHD1|SERPING1|CD74|DDX58|LAMP1|PARP9|ARRB2|HPX|TAP2|TAP1|TGM2|CFH|PIK3AP1|GBP4|ZBP1
1775	1.2822e-05	0.00027514	19	cell activation	0	19	PSMB10|EGFR|PTPN6|TLN1|YWHAZ|CLU|ANXA1|MYL12B|ITGB2|CLIC1|MYH9|ANXA3|CD74|B2M|FGG|FGA|FGB|LCP1|FN1
9611	1.9074e-06	5.591e-05	15	response to wounding	0	15	KNG1|PTPN6|TLN1|C3|SERPING1|MYL12B|CLIC1|ANXA5|MYH9|FGG|FGA|FGB|HMOX1|LCP1|FN1
50778	1.2219e-05	0.00026744	15	positive regulation of immune response	0	15	H2-K1|PTPN6|C4B|CFB|C3|SERPING1|CD74|B2M|DDX58|LAMP1|HPX|TAP2|CFH|PIK3AP1|ZBP1
98542	1.5725e-05	0.00031974	15	defense response to other organism	0	15	H2-K1|GBP7|GBP6|PML|SAMHD1|GBP2B|COTL1|ANXA3|IFIT3|DDX58|IFIT1|IIGP1|EIF2AK2|GBP2|ZBP1
6954	7.7105e-05	0.001194	14	inflammatory response	0	14	KNG1|YWHAZ|C3|S100A9|ITGB2|HNRNPA0|STAT3|ORM1|SERPINA3N|SERPINF2|HMOX1|ITIH4|CD14|FN1
9617	0.0042434	0.027806	13	response to bacterium	0	13	H2-K1|GBP7|GBP6|GBP2B|ANXA3|HNRNPA0|B2M|CMPK2|TAP2|IIGP1|EIF2AK2|CD14|GBP2
45088	1.8099e-07	7.4273e-06	12	regulation of innate immune response	0	12	DDX58|LAMP1|ARRB2|PARP9|HPX|TAP2|TAP1|SAMHD1|PIK3AP1|SERPING1|CD74|ZBP1
2703	1.4342e-05	0.00030183	10	regulation of leukocyte mediated immunity	0	10	H2-K1|LAMP1|PTPN6|ARRB2|HPX|C3|TAP2|HMOX1|TAP1|B2M
2706	1.0904e-05	0.00024351	9	regulation of lymphocyte mediated immunity	0	9	H2-K1|LAMP1|PTPN6|ARRB2|HPX|C3|TAP2|TAP1|B2M
2443	6.3392e-05	0.0010054	9	leukocyte mediated immunity	0	9	PTPN6|YWHAZ|C3|C4B|CTSC|SERPING1|CTSH|ANXA3|CD74
35456	2.8804e-09	2.5163e-07	8	response to interferon-beta	0	8	IFIT3|IFIT1|GBP6|IGTP|IIGP1|GBP2B|GM4951|GBP2
2699	0.00059557	0.0060534	8	positive regulation of immune effector process	0	8	H2-K1|LAMP1|HPX|C3|TAP2|HMOX1|CD74|B2M
45785	0.0013275	0.011204	8	positive regulation of cell adhesion	0	8	PTPN6|FGG|FGA|FGB|ARPC2|TGM2|VTN|CALR
9615	0.00067729	0.0066773	8	response to virus	0	8	IFIT3|LCN2|DDX58|IFIT1|PML|SAMHD1|EIF2AK2|ZBP1
2253	0.0015361	0.012482	8	activation of immune response	0	8	DDX58|PTPN6|C3|CFB|C4B|CFH|PIK3AP1|SERPING1
19884	3.6976e-08	1.9269e-06	7	antigen processing and presentation of exogenous antigen	0	7	H2-K1|PSME1|PSME2|TAP2|H2-AA|CD74|B2M
48002	1.6333e-05	0.00032895	7	antigen processing and presentation of peptide antigen	0	7	H2-K1|TAP2|TAP1|H2-AA|CALR|CD74|B2M
2449	0.0003776	0.0042022	7	lymphocyte mediated immunity	0	7	PTPN6|C3|C4B|CTSC|SERPING1|CTSH|CD74
51607	0.00058116	0.005981	7	defense response to virus	0	7	IFIT3|DDX58|IFIT1|PML|SAMHD1|EIF2AK2|ZBP1
2819	0.0010405	0.0092326	7	regulation of adaptive immune response	0	7	H2-K1|PTPN6|HPX|C3|TAP2|CD74|B2M
34341	2.2795e-05	0.00043258	6	response to interferon-gamma	0	6	GBP7|GBP6|H2-AA|GBP2B|GBP4|GBP2
1910	6.2844e-05	0.0010054	6	regulation of leukocyte mediated cytotoxicity	0	6	H2-K1|LAMP1|ARRB2|TAP2|TAP1|B2M
2526	9.3007e-05	0.0013943	6	acute inflammatory response	0	6	ORM1|SERPINA3N|SERPINF2|ITIH4|STAT3|FN1
31341	0.00012241	0.0017247	6	regulation of cell killing	0	6	H2-K1|LAMP1|ARRB2|TAP2|TAP1|B2M
2708	0.00059086	0.006043	6	positive regulation of lymphocyte mediated immunity	0	6	H2-K1|LAMP1|HPX|C3|TAP2|B2M
2821	0.00090223	0.0082278	6	positive regulation of adaptive immune response	0	6	H2-K1|HPX|C3|TAP2|CD74|B2M
2705	0.0015496	0.01253	6	positive regulation of leukocyte mediated immunity	0	6	H2-K1|LAMP1|HPX|C3|TAP2|B2M
45089	0.0021793	0.016485	6	positive regulation of innate immune response	0	6	DDX58|LAMP1|HPX|PIK3AP1|CD74|ZBP1
2822	0.0033912	0.023538	6	regulation of adaptive immune response based on somatic recombination of immune receptors built from immunoglobulin superfamily domains	0	6	H2-K1|PTPN6|HPX|C3|TAP2|B2M
2460	0.0044977	0.029124	6	adaptive immune response based on somatic recombination of immune receptors built from immunoglobulin superfamily domains	0	6	C3|C4B|CTSC|SERPING1|CTSH|CD74
2000377	0.0067442	0.04033	6	regulation of reactive oxygen species metabolic process	0	6	XDH|EGFR|GRB2|CLU|ITGB2|STAT3
16032	0.0069824	0.041378	6	viral process	0	6	TAP2|TAP1|DDX39B|PML|CUL1|ZBP1
2478	5.9614e-06	0.0001541	5	antigen processing and presentation of exogenous peptide antigen	0	5	H2-K1|TAP2|H2-AA|CD74|B2M
42832	9.4303e-06	0.00021803	5	defense response to protozoan	0	5	GBP7|GBP6|IIGP1|GBP2B|GBP2
1562	2.0946e-05	0.00040883	5	response to protozoan	0	5	GBP7|GBP6|IIGP1|GBP2B|GBP2
2920	2.0946e-05	0.00040883	5	regulation of humoral immune response	0	5	PTPN6|HPX|C3|CFH|SERPING1
71346	2.5057e-05	0.0004674	5	cellular response to interferon-gamma	0	5	GBP7|GBP6|GBP2B|GBP4|GBP2
2704	8.4884e-05	0.0012902	5	negative regulation of leukocyte mediated immunity	0	5	PTPN6|ARRB2|TAP2|HMOX1|TAP1
6956	0.00015757	0.0020943	5	complement activation	0	5	C3|CFB|C4B|CFH|SERPING1
2474	0.0003623	0.0041589	5	antigen processing and presentation of peptide antigen via MHC class I	0	5	H2-K1|TAP2|TAP1|CALR|B2M
2000379	0.0037664	0.025607	5	positive regulation of reactive oxygen species metabolic process	0	5	XDH|EGFR|GRB2|CLU|ITGB2
2824	0.0041657	0.027419	5	positive regulation of adaptive immune response based on somatic recombination of immune receptors built from immunoglobulin superfamily domains	0	5	H2-K1|HPX|C3|TAP2|B2M
2715	0.00036028	0.0041589	4	regulation of natural killer cell mediated immunity	0	4	LAMP1|ARRB2|TAP2|TAP1
2707	0.00036028	0.0041589	4	negative regulation of lymphocyte mediated immunity	0	4	PTPN6|ARRB2|TAP2|TAP1
42269	0.00036028	0.0041589	4	regulation of natural killer cell mediated cytotoxicity	0	4	LAMP1|ARRB2|TAP2|TAP1
45824	0.00041391	0.0044553	4	negative regulation of innate immune response	0	4	ARRB2|TAP2|TAP1|SERPING1
1912	0.0024155	0.017901	4	positive regulation of leukocyte mediated cytotoxicity	0	4	H2-K1|LAMP1|TAP2|B2M
31343	0.0040539	0.026833	4	positive regulation of cell killing	0	4	H2-K1|LAMP1|TAP2|B2M
1903426	0.0063154	0.038252	4	regulation of reactive oxygen species biosynthetic process	0	4	EGFR|CLU|ITGB2|STAT3
60759	0.0083615	0.04642	4	regulation of response to cytokine stimulus	0	4	PARP9|HPX|CD74|ZBP1
50830	0.0083615	0.04642	4	defense response to Gram-positive bacterium	0	4	GBP7|GBP6|GBP2B|GBP2
19885	3.5573e-05	0.00062789	3	antigen processing and presentation of endogenous peptide antigen via MHC class I	0	3	H2-K1|TAP2|TAP1
2483	0.00014537	0.0019803	3	antigen processing and presentation of endogenous peptide antigen	0	3	H2-K1|TAP2|TAP1
2716	0.00014537	0.0019803	3	negative regulation of natural killer cell mediated immunity	0	3	ARRB2|TAP2|TAP1
45953	0.00014537	0.0019803	3	negative regulation of natural killer cell mediated cytotoxicity	0	3	ARRB2|TAP2|TAP1
19883	0.00020579	0.0025985	3	antigen processing and presentation of endogenous antigen	0	3	H2-K1|TAP2|TAP1
75733	0.00020579	0.0025985	3	intracellular transport of virus	0	3	TAP2|TAP1|DDX39B
6957	0.00020579	0.0025985	3	complement activation, alternative pathway	0	3	C3|CFB|CFH
46794	0.00020579	0.0025985	3	transport of virus	0	3	TAP2|TAP1|DDX39B
30449	0.00028039	0.0033843	3	regulation of complement activation	0	3	C3|CFH|SERPING1
2000257	0.00037047	0.0041652	3	regulation of protein activation cascade	0	3	C3|CFH|SERPING1
1911	0.00047725	0.004974	3	negative regulation of leukocyte mediated cytotoxicity	0	3	ARRB2|TAP2|TAP1
31342	0.00047725	0.004974	3	negative regulation of cell killing	0	3	ARRB2|TAP2|TAP1
35455	0.00074557	0.0071992	3	response to interferon-alpha	0	3	IFIT3|IFIT1|EIF2AK2
2577	0.00074557	0.0071992	3	regulation of antigen processing and presentation	0	3	TAP2|TAPBPL|CD74
1961	0.0020639	0.015868	3	positive regulation of cytokine-mediated signaling pathway	0	3	HPX|CD74|ZBP1
60760	0.0023683	0.017591	3	positive regulation of response to cytokine stimulus	0	3	HPX|CD74|ZBP1
1916	0.0034424	0.023792	3	positive regulation of T cell mediated cytotoxicity	0	3	H2-K1|TAP2|B2M
1914	0.005275	0.033176	3	regulation of T cell mediated cytotoxicity	0	3	H2-K1|TAP2|B2M
1909	0.0058086	0.035935	3	leukocyte mediated cytotoxicity	0	3	PTPN6|CTSC|CTSH
30036	0.0035197	0.024271	11	actin cytoskeleton organization	0	11	ARPC1B|TLN1|ARPC2|S100A9|IQGAP2|ARPC4|MYH14|PTPN1|CALR|MYH9|LCP1
30029	0.0056961	0.035552	11	actin filament-based process	0	11	ARPC1B|TLN1|ARPC2|S100A9|IQGAP2|ARPC4|MYH14|PTPN1|CALR|MYH9|LCP1
32956	0.0079345	0.044681	8	regulation of actin cytoskeleton organization	0	8	CTSL|ARPC1B|ARF1|ARPC2|GRB2|SERPINF2|IQGAP2|ARPC4
51495	0.0079965	0.044953	6	positive regulation of cytoskeleton organization	0	6	ARPC1B|ARPC2|GRB2|SERPINF2|IQGAP2|ARPC4
30838	0.00056592	0.0058425	5	positive regulation of actin filament polymerization	0	5	ARPC1B|ARPC2|GRB2|IQGAP2|ARPC4
30833	0.0088574	0.048384	5	regulation of actin filament polymerization	0	5	ARPC1B|ARPC2|GRB2|IQGAP2|ARPC4
34314	2.7235e-05	0.0004995	4	Arp2/3 complex-mediated actin nucleation	0	4	ARPC1B|ARPC2|IQGAP2|ARPC4
45010	7.4396e-05	0.0011575	4	actin nucleation	0	4	ARPC1B|ARPC2|IQGAP2|ARPC4
1901700	3.82e-06	0.0001028	31	response to oxygen-containing compound	9	22	GRB2|G6PDX|AGXT|ALDH3A2|CMPK2|APOA4|APOA2|HMOX1|PPP2CB|APOC3|CAT|CSK|EGFR|GBP6|GATM|ANXA1|STAT3|HNRNPA0|LCN2|SERPINA3K|SERPINA3N|GCK|SERPINA3G|PKLR|ABAT|PTPN1|AACS|EIF2AK2|CTSH|CD14|GBP2
48878	3.6181e-05	0.0006352	23	chemical homeostasis	4	19	EGFR|PML|PPT1|FTH1|STAT3|B2M|RAB7|CKB|LCN2|APOA4|SLC16A1|APOA2|GCK|ARF1|TAP2|HMOX1|HK3|TAP1|APOC3|TGM2|CP|AACS|CTSH
55082	0.0091283	0.049133	12	cellular chemical homeostasis	3	9	GCK|ARF1|HK3|APOC3|TGM2|PML|PPT1|CP|AACS|FTH1|CKB|RAB7
10647	3.9813e-06	0.00010541	35	positive regulation of cell communication	6	29	XDH|FKBP8|PDIA3|C3|GRB2|S100A9|CLU|PML|CD74|DDX17|FGG|FGA|LRG1|FGB|HMOX1|TGM2|PIK3AP1|CAT|CSK|ADCK3|ARL6IP5|ZBP1|EGFR|PTPN6|STAT3|SIGLEC1|GCK|ARRB2|HPX|SERPINF2|ABAT|CTSC|EIF2AK2|AACS|CTSH
70887	1.3366e-09	1.2906e-07	51	cellular response to chemical stimulus	14	37	S100A9|FERMT2|G6PDX|IQGAP1|APOA4|GSTM1|SLC16A1|HMOX1|CAT|DNAJC3|CSK|EGFR|GBP7|GBP6|CYP2C54|CYP2C29|CYP1A2|CYP2C50|ARRB2|PKLR|EIF2AK2|GBP4|GBP2|GRB2|CYP2B9|PML|ITGB2|GBP2B|CD74|CMPK2|IGTP|ACSL1|APOC3|IIGP1|ARL6IP5|FN1|PTPN6|LGALS3|PSAP|ANXA1|STAT3|IFIT3|LCN2|CYP2A22|IFIT1|GCK|PTPN1|AACS|HPGD|GM4951|CD14
71248	0.0092881	0.049744	4	cellular response to metal ion	1	3	HMOX1|CYP1A2|IQGAP1|FN1
71310	1.0353e-05	0.00023602	35	cellular response to organic substance	6	29	GRB2|FERMT2|PML|GBP2B|CD74|IQGAP1|CMPK2|SLC16A1|IGTP|ACSL1|APOC3|IIGP1|CSK|DNAJC3|FN1|EGFR|PTPN6|GBP7|GBP6|PSAP|ANXA1|STAT3|IFIT3|IFIT1|GCK|ARRB2|PKLR|PTPN1|AACS|EIF2AK2|GBP4|HPGD|GM4951|CD14|GBP2
10033	1.4875e-11	1.8783e-09	59	response to organic substance	10	49	FERMT2|G6PDX|AGXT|IQGAP1|B2M|APOA4|APOA2|SLC16A1|HMOX1|DNAJC3|CSK|EGFR|GBP7|GBP6|GATM|TAT|SERPINA3K|SERPINA3N|ARRB2|SERPINA3G|PKLR|H2-AA|ABAT|CTSC|EIF2AK2|GBP4|CTSH|GBP2|ME1|GRB2|CLU|PML|GBP2B|MANF|CD74|CMPK2|IGTP|ACSL1|TAP2|APOC3|IIGP1|FN1|PTPN6|PSAP|CFB|ANXA1|ANXA5|STAT3|HNRNPA0|IFIT3|DDX58|IFIT1|GCK|PCNA|PTPN1|AACS|HPGD|GM4951|CD14
1990267	0.0001021	0.0015099	6	response to transition metal nanoparticle	1	5	GATM|HMOX1|ABAT|CP|TAT|FN1
42542	0.00048641	0.0050534	6	response to hydrogen peroxide	1	5	LCN2|APOA4|HMOX1|PPP2CB|ANXA1|CAT
33993	0.0042358	0.027806	15	response to lipid	2	13	EGFR|GBP6|ANXA1|AGXT|TAT|HNRNPA0|STAT3|CMPK2|HMOX1|PCNA|EIF2AK2|AACS|CTSH|CD14|GBP2
9725	2.2784e-05	0.00043258	19	response to hormone	6	13	EGFR|ME1|GATM|CFB|GRB2|ANXA1|AGXT|TAT|STAT3|SERPINA3K|SERPINA3N|ACSL1|GCK|SERPINA3G|HMOX1|PKLR|APOC3|PTPN1|CSK
9058	0.0045125	0.029163	60	biosynthetic process	18	42	RPL18|NAMPT|G6PDX|AGXT|YBX1|BBOX1|ST3GAL1|APOA4|WARS|TOP1|DDX17|APOA2|ST3GAL5|ADCK3|THRSP|ATP5J|EGFR|YARS|GATM|EIF1A|CYP1A2|TAT|PGM2|MAN2A1|ARRB2|PKLR|EIF4A1|ABAT|EIF2AK2|MYBBP1A|ALDOA|ME1|HSD3B3|PML|TXN1|PAH|VARS|COLGALT1|CD74|CMPK2|GMPPB|GFM2|ACSL1|EIF3B|RPL32|RPL7|EIF3H|EIF3E|ENTPD5|EIF3I|EWSR1|FADS2|RPS8|STAT3|GCK|GFPT1|THRAP3|CES2A|PCNA|FABP5
1901701	0.0030401	0.02151	17	cellular response to oxygen-containing compound	5	12	EGFR|GBP6|GRB2|ANXA1|STAT3|CMPK2|APOA4|LCN2|GCK|PKLR|APOC3|CAT|PTPN1|CSK|AACS|CD14|GBP2
44699	2.0627e-15	3.5641e-13	217	single-organism process	60	157	EHHADH|S100A9|RNF213|BBOX1|B2M|DDX17|CFH|CUL1|SGPL1|YARS|CYP3A16|GATM|CYP3A13|C4B|ABCB11|CYP3A11|PLD4|SERPING1|CYP1A2|MYH9|PGM2|SERPINF2|ABAT|EIF2AK2|MYBBP1A|ALDOA|HACL1|ACADSB|CYP3A25|CYP2B9|GSDMD|PPT1|TXN1|TAGLN2|CALR|MANF|CD74|RAB7|ALCAM|GCSH|TMED10|FGL1|SEC23IP|HPCAL1|LGALS3|CFB|PARP9|ARF1|LASP1|PCNA|H3F3A|CYP8B1|PZP|PDIA3|FERMT2|PDIA4|CANX|YBX1|CKB|SRPR|TUBB5|PIK3AP1|RAB6A|GOLGA5|ADCK3|THRSP…
43434	3.1127e-05	0.00056149	11	response to peptide hormone	3	8	SERPINA3K|SERPINA3N|GCK|GATM|SERPINA3G|GRB2|PKLR|APOC3|PTPN1|CSK|STAT3
1901652	8.8966e-05	0.001346	11	response to peptide	3	8	SERPINA3K|SERPINA3N|GCK|GATM|SERPINA3G|GRB2|PKLR|APOC3|PTPN1|CSK|STAT3
44763	8.027e-09	5.6069e-07	181	single-organism cellular process	47	134	EHHADH|S100A9|IQGAP2|VTN|RNF213|AGXT|BBOX1|IQGAP1|B2M|GSTM1|ST3GAL1|APOA4|TTR|TOP1|APOA2|SLC16A1|ST3GAL5|SLC2A2|DNAJC3|CUL1|EGFR|SGPL1|YARS|CYP2C54|GATM|ABCB11|EFTUD2|DDX39B|PLD4|ERP29|CYP1A2|MYH9|PPP1CB|TAT|CYP2C50|PGM2|ARPC1B|ARRB2|SERPINF2|USO1|ABAT|EIF2AK2|MYBBP1A|GBP2|MVP|XDH|ME1|ALDOA|HACL1|ACADSB|GRB2|CYP2B9|CLU|GSDMD|ARPC4|ITGB2|PAH|TXN1|PPT1|ATP6V1B2|CALR|TAGLN2|FTH1|CD74|PDXDC1|CMPK2|RA…
7584	0.0020482	0.015859	4	response to nutrient	1	3	SLC16A1|GATM|AACS|EIF2AK2
70301	0.0040539	0.026833	4	cellular response to hydrogen peroxide	1	3	LCN2|APOA4|ANXA1|CAT
9987	2.4215e-13	3.6136e-11	223	cellular process	49	174	RPL18|EHHADH|S100A9|RNF213|BBOX1|B2M|DDX17|DNAJB11|CUL1|SGPL1|GBP7|GBP6|YARS|GATM|ABCB11|PLD4|UBR4|CYP1A2|MYH9|PGM2|SERPINF2|ABAT|EIF2AK2|MYBBP1A|ALDOA|HACL1|ACADSB|CYP2B9|GSDMD|UBA7|PPT1|TXN1|TAGLN2|CALR|CD74|RAB7|ALCAM|GCSH|TMED10|SEC23IP|HPCAL1|LGALS3|RPS8|PARP9|ARF1|LASP1|UBA2|PCNA|H3F3A|GM4951|PDIA3|FERMT2|PDIA4|CANX|YBX1|CKB|SRPR|TUBB5|PIK3AP1|RAB6A|GOLGA5|ADCK3|THRSP|GOLGA3|ATP5J|HIST1H1D|…
10035	3.4437e-09	2.6918e-07	20	response to inorganic substance	4	16	EGFR|XDH|GATM|ANXA1|CYP1A2|ANXA5|TAT|IQGAP1|LCN2|APOA4|FGG|FGA|FGB|HMOX1|PKLR|PPP2CB|ABAT|CAT|CP|FN1
10038	3.4309e-09	2.6918e-07	15	response to metal ion	3	12	XDH|EGFR|FGG|FGA|GATM|FGB|HMOX1|PKLR|ABAT|CP|CYP1A2|ANXA5|TAT|IQGAP1|FN1
1902578	1.072e-05	0.00024198	56	single-organism localization	11	45	TLN1|FERMT2|UQCRFS1|AGXT|CANX|APOA4|APOA2|SLC16A1|SRPR|SLC2A2|RAB6A|CAT|GOLGA5|ATP5J|ARL1|ABCB11|PLD4|ERP29|CLIC1|MYH9|SEC61B|ARRB2|USO1|XDH|YWHAZ|SNX6|GRB2|CLU|COPZ1|PML|PPT1|ITGB2|ATP6V1B2|CALR|FTH1|RAB7|ACSL1|TMED2|PLIN2|TAP2|TAP1|APOC3|TGM2|ABCD3|TMED10|ARL6IP5|SEC61A1|ANXA1|ANXA3|STAT3|LCN2|LAMP1|GCK|LASP1|CP|FABP5
19725	0.00033086	0.0038794	17	cellular homeostasis	3	14	ALDOA|PDIA3|PML|PPT1|TXN1|PDIA4|FTH1|MIEN1|RAB7|CKB|GCK|ARF1|HK3|APOC3|TGM2|CP|AACS
50896	5.6619e-10	6.4096e-08	138	response to stimulus	24	114	LGMN|S100A9|IQGAP2|VTN|AGXT|IQGAP1|B2M|GSTM1|APOA4|APOA2|SLC16A1|CFH|DNAJC3|EGFR|GBP7|SGPL1|GBP6|CYP2C54|GATM|C4B|ABCB11|IFI47|SERPING1|CYP1A2|MYH9|TAT|PPP1CB|CYP2C50|ARRB2|SERPINF2|CSTB|ABAT|EIF2AK2|GBP4|MYBBP1A|GBP2|MVP|ME1|XDH|GRB2|CYP2B9|GSDMD|CLU|PPT1|TXN1|ITGB2|CALR|GBP2B|MANF|CD74|RAB7|CMPK2|ALCAM|FGG|FGA|FGB|APOC3|PLCH1|IIGP1|ARL6IP5|FN1|PTPN6|HPCAL1|LGALS3|CFB|MYL12B|HNRNPA0|LCN2|DDX58|L…
23056	3.4528e-06	9.4462e-05	35	positive regulation of signaling	6	29	XDH|FKBP8|PDIA3|C3|GRB2|S100A9|CLU|PML|CD74|DDX17|FGG|FGA|LRG1|FGB|HMOX1|TGM2|PIK3AP1|CAT|CSK|ADCK3|ARL6IP5|ZBP1|EGFR|PTPN6|STAT3|SIGLEC1|GCK|ARRB2|HPX|SERPINF2|ABAT|CTSC|EIF2AK2|AACS|CTSH
6979	0.00011928	0.0016962	12	response to oxidative stress	2	10	LCN2|APOA4|HMOX2|HMOX1|G6PDX|PPP2CB|ANXA1|PML|CAT|ARL6IP5|TAT|ALDH3A2
44085	0.00017591	0.0023101	38	cellular component biogenesis	6	32	ME1|HACL1|TLN1|YWHAZ|GRB2|FERMT2|CLU|PML|ARPC4|CALR|CD74|RAB7|APOA4|APOA2|FGG|RPL7|FGA|FGB|TAP2|HMOX1|TGM2|TUBB5|TMED10|CAT|SEC23IP|FN1|HIST1H1D|DDX39B|SAMHD1|ANXA5|RPS8|LCN2|GFPT1|HAO2|CTSD|SNRPF|OAT|LCP1
42327	0.0010818	0.0095727	20	positive regulation of phosphorylation	3	17	EGFR|XDH|C3|CLU|TXN1|VTN|CD74|IQGAP1|FGG|ACSL1|GCK|FGA|ARRB2|HPX|FGB|SERPINF2|CSK|EIF2AK2|ADCK3|ARL6IP5
10646	0.00076833	0.0073507	49	regulation of cell communication	7	42	PDIA3|LGMN|S100A9|IQGAP2|IQGAP1|YBX1|SLC16A1|DDX17|HMOX1|PIK3AP1|CAT|ADCK3|CSK|EGFR|SIGLEC1|ARRB2|SERPINF2|ABAT|CTSC|EIF2AK2|CTSH|XDH|FKBP8|SNX6|C3|GRB2|CLU|PML|CALR|CD74|RAB7|FGG|FGA|FGB|LRG1|PPP2CB|ENTPD5|TGM2|ARL6IP5|ZBP1|PTPN6|LGALS3|PSAP|STAT3|ARF1|GCK|HPX|PTPN1|AACS
7167	0.0041339	0.027307	14	enzyme linked receptor protein signaling pathway	2	12	EGFR|SGPL1|GRB2|VIM|FERMT2|PML|STAT3|IQGAP1|ARRB2|PTPN1|CSK|ADCK3|HPGD|MVP
48522	4.5196e-05	0.00076483	78	positive regulation of cellular process	11	67	NAMPT|PDIA3|S100A9|IQGAP2|VTN|TPD52|YBX1|IQGAP1|APOA4|DDX17|APOA2|HMOX1|PIK3AP1|CAT|RAB6A|CSK|ADCK3|EGFR|DDX39B|TOR1AIP1|CLIC1|MIEN1|AADAC|SIGLEC1|MAN2A1|EIF4A3|ARPC1B|PSME1|ARRB2|PSME2|SERPINF2|H2-AA|ABAT|CTSC|EIF2AK2|CTSH|MYBBP1A|ME1|XDH|FKBP8|C3|GRB2|VIM|CLU|PML|TXN1|ITGB2|ARPC4|CALR|CD74|RAB7|FGG|ACSL1|FGA|LRG1|FGB|ARPC2|TGM2|ENTPD5|ARL6IP5|ARHGDIB|FN1|ZBP1|PTPN6|LGALS3|ANXA1|ANXA5|ANXA3|STAT…
23051	0.00039237	0.0043372	50	regulation of signaling	7	43	PDIA3|LGMN|S100A9|IQGAP2|IQGAP1|YBX1|SLC16A1|DDX17|HMOX1|PIK3AP1|CAT|ADCK3|CSK|EGFR|SIGLEC1|ARRB2|SERPINF2|ABAT|CTSC|EIF2AK2|CTSH|MVP|XDH|FKBP8|SNX6|C3|GRB2|CLU|PML|CALR|CD74|RAB7|FGG|FGA|FGB|LRG1|PPP2CB|ENTPD5|TGM2|ARL6IP5|ZBP1|PTPN6|LGALS3|PSAP|STAT3|GCK|ARF1|HPX|PTPN1|AACS
44093	0.0011072	0.0097189	30	positive regulation of molecular function	4	26	XDH|S100A9|CLU|PML|IQGAP2|VTN|TXN1|ITGB2|IQGAP1|CD74|APOA4|APOA2|ACSL1|RAB6A|CAT|ADCK3|CSK|ARL6IP5|FN1|ARHGDIB|EGFR|ARL1|TOR1AIP1|ANXA3|PSME1|PSME2|PCNA|CTSC|EIF2AK2|CTSH
33554	0.0075494	0.043789	23	cellular response to stress	3	20	PDIA3|GRB2|G6PDX|ANXA1|PML|PDIA4|CALR|LCN2|APOA4|GCK|PARP9|HMOX1|PPP2CB|PCNA|CTSD|CAT|PTPN1|DNAJC3|EIF2AK2|ADCK3|ARL6IP5|MYBBP1A|ZBP1
42592	2.4212e-05	0.00045682	31	homeostatic process	4	27	ALDOA|XDH|PDIA3|G6PDX|PML|TXN1|PPT1|PDIA4|FTH1|CKB|RAB7|B2M|APOA4|APOA2|SLC16A1|TAP2|HMOX1|HK3|TAP1|APOC3|TGM2|EGFR|ANXA1|MIEN1|STAT3|LCN2|GCK|ARF1|CP|AACS|CTSH
34599	0.00032796	0.003862	8	cellular response to oxidative stress	1	7	LCN2|APOA4|HMOX1|G6PDX|ANXA1|PML|CAT|ARL6IP5
48518	1.5726e-06	4.6513e-05	90	positive regulation of biological process	11	79	NAMPT|PDIA3|S100A9|IQGAP2|VTN|TPD52|YBX1|IQGAP1|B2M|APOA4|DDX17|APOA2|HMOX1|CFH|ERAP1|PIK3AP1|CAT|RAB6A|CSK|ADCK3|H2-K1|EGFR|ARL1|CYP3A13|C4B|DDX39B|TOR1AIP1|SERPING1|CLIC1|MIEN1|AADAC|SIGLEC1|MAN2A1|EIF4A3|ARPC1B|PSME1|ARRB2|PSME2|SERPINF2|H2-AA|ABAT|CTSC|EIF2AK2|CTSH|MYBBP1A|XDH|ME1|FKBP8|GRB2|C3|VIM|CLU|PML|ARPC4|ITGB2|TXN1|PPT1|CALR|CD74|RAB7|FGG|ACSL1|TMED2|FGA|LRG1|FGB|ARPC2|TAP2|TGM2|ENTPD…
65007	0.0035426	0.024331	154	biological regulation	18	136	LGMN|S100A9|IQGAP2|VTN|TPD52|IQGAP1|B2M|APOA4|TTR|TOP1|DDX17|APOA2|SLC16A1|CFH|ERAP1|DNAJC3|EGFR|SGPL1|CYP3A13|C4B|DDX39B|TOR1AIP1|SERPING1|CYP1A2|MYH9|PPP1CB|AADAC|ARPC1B|ARRB2|SERPINF2|CSTB|ABAT|EIF2AK2|GBP4|MYBBP1A|MVP|ALDOA|ME1|XDH|SNX6|GRB2|CLU|PPT1|TXN1|ITGB2|ARPC4|CALR|MANF|CD74|FTH1|RAB7|FGG|EIF3B|FGA|FGB|ARPC2|PLCH1|APOC3|ENTPD5|IIGP1|TMED10|FGL1|ARL6IP5|EWSR1|ARHGDIB|FN1|REEP6|PTPN6|HPC…
51240	0.007019	0.041448	26	positive regulation of multicellular organismal process	3	23	ME1|C3|CLU|VIM|PML|ITGB2|CD74|APOA2|FGG|FGA|LRG1|FGB|HMOX1|ERAP1|FN1|EGFR|CLIC1|ANXA3|DDX58|MAN2A1|SERPINF2|ABAT|H2-AA|EIF2AK2|CTSH|CD14
50789	0.0087616	0.048263	146	regulation of biological process	16	130	LGMN|S100A9|IQGAP2|VTN|TPD52|IQGAP1|B2M|APOA4|TOP1|DDX17|APOA2|SLC16A1|CFH|ERAP1|DNAJC3|EGFR|SGPL1|CYP3A13|C4B|DDX39B|TOR1AIP1|SERPING1|CYP1A2|MYH9|PPP1CB|AADAC|ARPC1B|ARRB2|SERPINF2|CSTB|ABAT|EIF2AK2|GBP4|MYBBP1A|MVP|ALDOA|ME1|XDH|SNX6|GRB2|CLU|PPT1|TXN1|ITGB2|ARPC4|CALR|CD74|FTH1|RAB7|FGG|EIF3B|FGA|ARPC2|FGB|PLCH1|ENTPD5|TMED10|IIGP1|FGL1|ARL6IP5|EWSR1|ARHGDIB|FN1|REEP6|PTPN6|HPCAL1|LGALS3|CFB|…
71840	0.00040447	0.0043969	73	cellular component organization or biogenesis	8	65	TLN1|FERMT2|S100A9|IQGAP2|VTN|IQGAP1|APOA4|TOP1|APOA2|SLC16A1|SRPR|HMOX1|TUBB5|CAT|CSK|GOLGA5|EGFR|ARL1|HIST1H1D|DDX39B|TOR1AIP1|MYH9|MAN2A1|ARPC1B|SERPINF2|HAO2|USO1|CTSD|SNRPF|OAT|LCP1|PSMB10|ME1|HACL1|YWHAZ|SNX6|GRB2|VIM|CLU|PML|PPT1|ITGB2|ARPC4|CALR|CD74|RAB7|ALCAM|GFM2|FGG|TMED2|RPL7|FGA|FGB|ARPC2|TAP2|PPP2CB|TGM2|ABCD3|TMED10|SEC23IP|SEC61A1|FN1|PTPN6|LGALS3|SAMHD1|ANXA5|RPS8|STAT3|LCN2|ARF…
1902531	0.0082776	0.046138	28	regulation of intracellular signal transduction	3	25	XDH|C3|GRB2|S100A9|CLU|IQGAP2|IQGAP1|CD74|FGG|FGA|FGB|HMOX1|PPP2CB|TGM2|ENTPD5|PIK3AP1|CAT|CSK|ADCK3|ARL6IP5|EGFR|PTPN6|PSAP|ARRB2|HPX|SERPINF2|PTPN1|EIF2AK2
42325	0.0003639	0.0041627	29	regulation of phosphorylation	3	26	XDH|C3|GRB2|CLU|PML|VTN|TXN1|ITGB2|IQGAP1|CD74|FGG|ACSL1|FGA|FGB|CSK|DNAJC3|ADCK3|ARL6IP5|EGFR|PTPN6|PSAP|GCK|ARRB2|HPX|SERPINF2|PTPN1|EIF2AK2|GBP4|MVP
1902533	0.00023732	0.0029341	21	positive regulation of intracellular signal transduction	2	19	EGFR|XDH|PTPN6|C3|S100A9|CLU|CD74|FGG|FGA|ARRB2|HPX|FGB|SERPINF2|HMOX1|TGM2|PIK3AP1|CAT|CSK|EIF2AK2|ADCK3|ARL6IP5
1932	0.0074523	0.043678	21	regulation of protein phosphorylation	2	19	XDH|EGFR|PTPN6|C3|CLU|PML|ITGB2|TXN1|VTN|CD74|IQGAP1|ACSL1|ARRB2|HPX|PTPN1|CSK|GBP4|EIF2AK2|ADCK3|DNAJC3|MVP
9967	5.2615e-06	0.00013709	32	positive regulation of signal transduction	3	29	XDH|FKBP8|PDIA3|C3|GRB2|S100A9|CLU|PML|CD74|DDX17|FGG|FGA|LRG1|FGB|HMOX1|TGM2|PIK3AP1|CAT|CSK|ADCK3|ARL6IP5|ZBP1|EGFR|PTPN6|STAT3|SIGLEC1|ARRB2|HPX|SERPINF2|CTSC|EIF2AK2|CTSH
9966	0.0010306	0.0091697	44	regulation of signal transduction	4	40	XDH|FKBP8|PDIA3|SNX6|GRB2|C3|LGMN|CLU|S100A9|PML|IQGAP2|CALR|YBX1|CD74|IQGAP1|RAB7|FGG|DDX17|FGA|LRG1|FGB|HMOX1|PPP2CB|TGM2|ENTPD5|PIK3AP1|CAT|CSK|ADCK3|ARL6IP5|ZBP1|EGFR|PTPN6|LGALS3|PSAP|STAT3|SIGLEC1|ARRB2|HPX|SERPINF2|CTSC|PTPN1|EIF2AK2|CTSH
65008	1.3718e-10	1.6084e-08	68	regulation of biological quality	6	62	TLN1|PDIA3|G6PDX|FERMT2|IQGAP2|PDIA4|YBX1|CKB|B2M|APOA4|TTR|APOA2|SLC16A1|HMOX1|KNG1|EGFR|SGPL1|SERPING1|CLIC1|MYH9|MIEN1|ARPC1B|SERPINF2|ABAT|CTSH|ALDOA|XDH|YWHAZ|C3|GRB2|CLU|PLBD1|PML|PPT1|TXN1|ARPC4|VARS|CALR|MANF|FTH1|RAB7|FGG|PLIN2|FGA|ARPC2|FGB|TAP2|HK3|TAP1|APOC3|TGM2|ARL6IP5|FN1|ZBP1|PTPN6|ANXA1|MYL12B|ANXA5|HNRNPA0|STAT3|LCN2|LAMP1|GCK|ARF1|THRAP3|MYH14|CP|AACS
51704	0.00025964	0.0031925	34	multi-organism process	3	31	PZP|PML|GBP2B|B2M|CMPK2|TAP2|TAP1|IIGP1|SEC23IP|GOLGA3|CUL1|ZBP1|H2-K1|GBP7|SGPL1|GBP6|DDX39B|SAMHD1|COTL1|ANXA3|HNRNPA0|STAT3|IFIT3|DDX58|LCN2|CTSL|LAMP1|IFIT1|PKLR|ABAT|EIF2AK2|HPGD|CD14|GBP2
65009	2.8998e-05	0.00052596	50	regulation of molecular function	4	46	XDH|PZP|C3|CLU|S100A9|PML|IQGAP2|ITGB2|TXN1|PPT1|VTN|CD74|IQGAP1|APOA4|APOA2|ACSL1|TMED2|HMOX1|ITIH4|CAT|RAB6A|CSK|ADCK3|DNAJC3|ARL6IP5|ARHGDIB|FN1|KNG1|EGFR|ARL1|PTPN6|TOR1AIP1|ANXA1|SERPING1|ANXA3|SERPINA3K|SERPINA3N|PSME1|ARRB2|PSME2|SERPINA3G|SERPINF2|CSTB|PCNA|FKBP15|CTSC|PTPN1|EIF2AK2|CTSH|MVP
44092	8.2929e-05	0.0012722	25	negative regulation of molecular function	2	23	KNG1|PTPN6|PZP|C3|ANXA1|PML|SERPING1|VTN|ANXA3|SERPINA3K|SERPINA3N|APOA2|TMED2|ARRB2|SERPINA3G|SERPINF2|HMOX1|ITIH4|CSTB|FKBP15|CAT|PTPN1|CSK|DNAJC3|MVP
48523	0.00082346	0.0077684	65	negative regulation of cellular process	5	60	PZP|LGMN|G6PDX|VTN|YBX1|IQGAP1|APOA4|APOA2|HMOX1|ITIH4|PIK3AP1|CAT|CSK|DNAJC3|KNG1|EGFR|DDX39B|SERPING1|MIEN1|CTSL|SERPINA3K|EIF4A3|SERPINA3N|ARRB2|SERPINA3G|SERPINF2|CSTB|H2-AA|FKBP15|EIF2AK2|GBP4|CTSH|MYBBP1A|MVP|XDH|FKBP8|SNX6|C3|VIM|CLU|PML|PPT1|TXN1|CALR|CD74|FTH1|RAB7|FGG|TMED2|FGA|FGB|PPP2CB|ZBP1|FN1|PTPN6|LGALS3|ANXA1|STAT3|GCK|ARF1|GFPT1|PCNA|H3F3A|PTPN1|HPGD
50801	0.007875	0.044575	13	ion homeostasis	1	12	EGFR|PML|PPT1|FTH1|B2M|RAB7|CKB|LCN2|GCK|ARF1|HMOX1|TGM2|CP
48519	0.00074283	0.0071992	71	negative regulation of biological process	5	66	PZP|LGMN|G6PDX|VTN|YBX1|IQGAP1|APOA4|APOA2|HMOX1|ITIH4|PIK3AP1|CAT|CSK|DNAJC3|KNG1|EGFR|DDX39B|SERPING1|MIEN1|CTSL|SERPINA3K|EIF4A3|SERPINA3N|ARRB2|SERPINA3G|SERPINF2|CSTB|H2-AA|FKBP15|EIF2AK2|GBP4|CTSH|MYBBP1A|MVP|XDH|FKBP8|SNX6|C3|VIM|CLU|PML|PPT1|TXN1|CALR|CD74|FTH1|RAB7|FGG|TMED2|FGA|FGB|TAP2|TAP1|PPP2CB|ARL6IP5|ZBP1|FN1|PTPN6|LGALS3|ANXA1|ANXA5|ANXA3|STAT3|GCK|ARF1|GFPT1|PCNA|H3F3A|PTPN1|TAP…
48584	1.1808e-07	5.5378e-06	43	positive regulation of response to stimulus	3	40	XDH|FKBP8|PDIA3|C3|GRB2|S100A9|CLU|PML|CALR|CD74|B2M|DDX17|FGG|FGA|LRG1|FGB|TAP2|HMOX1|TGM2|CFH|PIK3AP1|CAT|CSK|ADCK3|ARL6IP5|FN1|ZBP1|H2-K1|EGFR|PTPN6|CFB|C4B|SERPING1|STAT3|DDX58|SIGLEC1|LAMP1|ARRB2|HPX|SERPINF2|CTSC|EIF2AK2|CTSH
51239	0.0018642	0.014642	44	regulation of multicellular organismal process	3	41	ME1|XDH|C3|LGMN|VIM|G6PDX|CLU|PML|ITGB2|CALR|CD74|IQGAP1|APOA4|WARS|FGG|DDX17|APOA2|FGA|LRG1|FGB|HMOX1|ERAP1|CSK|FN1|EGFR|PTPN6|SGPL1|LGALS3|ANXA1|SERPING1|CLIC1|ANXA5|ANXA3|STAT3|DDX58|MAN2A1|ARRB2|SERPINF2|H2-AA|ABAT|EIF2AK2|GBP4|CTSH|CD14
10608	0.0016069	0.01293	15	posttranscriptional regulation of gene expression	1	14	CLU|PLBD1|PML|VARS|CALR|HNRNPA0|YBX1|EIF4A3|LAMP1|APOA2|EIF3B|THRAP3|EIF2AK2|CTSH|ZBP1
50790	2.3008e-06	6.5683e-05	46	regulation of catalytic activity	3	43	XDH|PZP|C3|CLU|S100A9|PML|IQGAP2|PPT1|VTN|CD74|IQGAP1|APOA4|APOA2|ACSL1|TMED2|ITIH4|RAB6A|CSK|ADCK3|DNAJC3|ARL6IP5|ARHGDIB|FN1|KNG1|EGFR|ARL1|PTPN6|TOR1AIP1|ANXA1|SERPING1|ANXA3|SERPINA3K|SERPINA3N|PSME1|ARRB2|PSME2|SERPINA3G|SERPINF2|PCNA|CSTB|FKBP15|CTSC|PTPN1|EIF2AK2|CTSH|MVP
6412	1.0111e-06	3.3194e-05	16	translation	1	15	RPL18|EGFR|YARS|EIF1A|VARS|RPS8|WARS|GFM2|EIF3B|RPL32|RPL7|EIF3H|EIF3E|EIF4A1|EIF3I|EIF2AK2
23057	0.005789	0.035935	22	negative regulation of signaling	1	21	XDH|PTPN6|SNX6|LGALS3|LGMN|CLU|CALR|CD74|YBX1|RAB7|FGG|GCK|FGA|ARF1|ARRB2|FGB|HMOX1|PPP2CB|PIK3AP1|PTPN1|CSK|MVP
48585	0.0014349	0.011926	26	negative regulation of response to stimulus	1	25	XDH|SNX6|LGMN|CLU|TXN1|CALR|YBX1|CD74|RAB7|APOA2|FGG|FGA|FGB|HMOX1|TAP2|TAP1|PPP2CB|PIK3AP1|CSK|PTPN6|LGALS3|DDX39B|SERPING1|ANXA5|ARRB2|PTPN1
80134	4.3407e-07	1.6012e-05	29	regulation of response to stress	1	28	XDH|C3|S100A9|CLU|PML|TXN1|CD74|RAB7|TAP2|TAP1|TGM2|CFH|PIK3AP1|ADCK3|ARL6IP5|ZBP1|EGFR|DDX39B|SAMHD1|SERPING1|ANXA5|DDX58|LAMP1|PARP9|ARRB2|HPX|SERPINF2|EIF2AK2|GBP4
22603	0.0037858	0.025627	19	regulation of anatomical structure morphogenesis	0	19	ALDOA|XDH|C3|VIM|FERMT2|PML|ITGB2|MYL12B|MYH9|CALR|ANXA3|WARS|LRG1|ARPC2|HMOX1|ERAP1|MYH14|CTSH|FN1
51130	0.0083706	0.04642	18	positive regulation of cellular component organization	0	18	C3|GRB2|CLU|ANXA1|PML|IQGAP2|ARPC4|PPT1|VTN|CALR|MIEN1|LCN2|ARPC1B|ARRB2|ARPC2|SERPINF2|CD14|FN1
32101	0.00097596	0.0087305	16	regulation of response to external stimulus	0	16	EGFR|C3|S100A9|PML|SERPING1|ANXA5|CALR|CD74|RAB7|DDX58|SERPINF2|TGM2|CFH|PIK3AP1|GBP4|FN1
50878	6.4202e-06	0.00016393	13	regulation of body fluid levels	0	13	XDH|KNG1|PTPN6|TLN1|C3|SERPING1|MYL12B|CLIC1|ANXA5|MYH9|FGG|FGA|FGB
50817	3.0103e-08	1.7039e-06	12	coagulation	0	12	KNG1|PTPN6|TLN1|FGG|FGA|FGB|C3|MYL12B|SERPING1|CLIC1|ANXA5|MYH9
7596	3.0103e-08	1.7039e-06	12	blood coagulation	0	12	KNG1|PTPN6|TLN1|FGG|FGA|FGB|C3|MYL12B|SERPING1|CLIC1|ANXA5|MYH9
7599	3.6264e-08	1.9202e-06	12	hemostasis	0	12	KNG1|PTPN6|TLN1|FGG|FGA|FGB|C3|MYL12B|SERPING1|CLIC1|ANXA5|MYH9
70372	1.0761e-05	0.00024198	11	regulation of ERK1 and ERK2 cascade	0	11	EGFR|PTPN6|FGG|FGA|ARRB2|FGB|C3|SERPINF2|PTPN1|CSK|CD74
1901342	0.0002635	0.0032278	10	regulation of vasculature development	0	10	XDH|WARS|LRG1|C3|HMOX1|PML|ERAP1|ITGB2|CTSH|ANXA3
90066	0.0064356	0.038555	10	regulation of anatomical structure size	0	10	KNG1|ARPC1B|ARPC2|GRB2|SERPINF2|G6PDX|IQGAP2|ARPC4|MANF|FN1
45765	0.00066127	0.0065986	9	regulation of angiogenesis	0	9	WARS|LRG1|C3|HMOX1|PML|ERAP1|ITGB2|CTSH|ANXA3
48511	0.0020471	0.015859	9	rhythmic process	0	9	EGFR|NAMPT|TOP1|SGPL1|ARRB2|GFPT1|PML|PPP1CB|MYBBP1A
70527	8.2356e-09	5.6328e-07	8	platelet aggregation	0	8	PTPN6|TLN1|FGG|FGA|FGB|MYL12B|CLIC1|MYH9
30168	3.9764e-07	1.4835e-05	8	platelet activation	0	8	PTPN6|TLN1|FGG|FGA|FGB|MYL12B|CLIC1|MYH9
70374	0.00010629	0.0015441	8	positive regulation of ERK1 and ERK2 cascade	0	8	EGFR|FGG|FGA|ARRB2|FGB|C3|SERPINF2|CD74
50730	0.0031903	0.022332	8	regulation of peptidyl-tyrosine phosphorylation	0	8	EGFR|PTPN6|ARRB2|HPX|ITGB2|VTN|CD74|MVP
72376	2.1521e-06	6.1978e-05	7	protein activation cascade	0	7	FGA|C3|CFB|C4B|CFH|SERPING1|MVP
34976	0.00019502	0.0025207	7	response to endoplasmic reticulum stress	0	7	PDIA3|PPP2CB|PML|PTPN1|PDIA4|DNAJC3|EIF2AK2
45766	0.00061177	0.0061798	7	positive regulation of angiogenesis	0	7	LRG1|C3|HMOX1|ERAP1|ITGB2|CTSH|ANXA3
44764	0.0018935	0.014835	7	multi-organism cellular process	0	7	DDX58|TAP2|TAP1|DDX39B|PML|CUL1|ZBP1
6953	3.2637e-06	9.0041e-05	6	acute-phase response	0	6	ORM1|SERPINA3N|SERPINF2|ITIH4|STAT3|FN1
32922	4.1056e-05	0.0007094	6	circadian regulation of gene expression	0	6	NAMPT|TOP1|GFPT1|PML|PPP1CB|MYBBP1A
6413	5.6689e-05	0.00091681	6	translational initiation	0	6	EIF3B|EIF3H|EIF3E|EIF4A1|EIF3I|EIF1A
51592	0.00039693	0.0043567	6	response to calcium ion	0	6	EGFR|FGG|FGA|FGB|ANXA5|IQGAP1
7623	0.0009554	0.0085699	6	circadian rhythm	0	6	NAMPT|TOP1|GFPT1|PML|PPP1CB|MYBBP1A
55076	0.0011295	0.0098618	6	transition metal ion homeostasis	0	6	LCN2|ARF1|HMOX1|CP|FTH1|B2M
8360	0.0031162	0.02186	6	regulation of cell shape	0	6	ALDOA|FERMT2|MYL12B|MYH14|MYH9|FN1
48661	0.0012164	0.010509	5	positive regulation of smooth muscle cell proliferation	0	5	EGFR|NAMPT|SERPINF2|HMOX1|TGM2
55072	0.0013031	0.011083	5	iron ion homeostasis	0	5	LCN2|HMOX1|CP|FTH1|B2M
7030	0.0015906	0.012831	5	Golgi organization	0	5	ARL1|YWHAZ|TMED2|TMED10|GOLGA5
17148	0.0030512	0.021535	5	negative regulation of translation	0	5	EIF4A3|PML|CALR|EIF2AK2|ZBP1
48771	0.0078454	0.044484	5	tissue remodeling	0	5	XDH|ANXA1|TGM2|CAPN1|RAB7
48660	0.0088574	0.048384	5	regulation of smooth muscle cell proliferation	0	5	EGFR|NAMPT|SERPINF2|HMOX1|TGM2
48255	0.00036028	0.0041589	4	mRNA stabilization	0	4	THRAP3|YBX1|HNRNPA0|ZBP1
43489	0.00041391	0.0044553	4	RNA stabilization	0	4	THRAP3|YBX1|HNRNPA0|ZBP1
43488	0.0028256	0.020569	4	regulation of mRNA stability	0	4	THRAP3|YBX1|HNRNPA0|ZBP1
43487	0.0037839	0.025627	4	regulation of RNA stability	0	4	THRAP3|YBX1|HNRNPA0|ZBP1
42168	0.00041391	0.0044553	4	heme metabolic process	0	4	BLVRA|HMOX2|HPX|HMOX1
45907	0.001302	0.011083	4	positive regulation of vasoconstriction	0	4	EGFR|FGG|FGA|FGB
48708	0.0069696	0.041377	3	astrocyte differentiation	0	3	EGFR|VIM|STAT3
45454	0.0059507	0.036722	4	cell redox homeostasis	0	4	PDIA3|TXN1|PDIA4|MIEN1
19229	0.0079218	0.044681	4	regulation of vasoconstriction	0	4	EGFR|FGG|FGA|FGB
1678	0.003281	0.022869	4	cellular glucose homeostasis	3	1	GCK|HK3|APOC3|AACS
42221	1.0654e-08	6.9954e-07	84	response to chemical	22	62	G6PDX|FERMT2|S100A9|AGXT|IQGAP1|B2M|GSTM1|APOA4|APOA2|SLC16A1|HMOX1|CAT|CSK|DNAJC3|EGFR|GBP7|GBP6|CYP2C54|GATM|ABCB11|CYP2C29|CYP1A2|TAT|CYP2C50|SERPINA3K|SERPINA3N|ARRB2|SERPINA3G|PKLR|H2-AA|ABAT|CTSC|EIF2AK2|GBP4|CTSH|GBP2|ME1|XDH|YWHAZ|GRB2|CYP2B9|CLU|PML|ITGB2|GBP2B|ALDH3A2|MANF|CD74|CMPK2|ALCAM|TYMP|FGG|IGTP|ACSL1|FGA|FGB|TAP2|APOC3|PPP2CB|IIGP1|ARL6IP5|FN1|PTPN6|LGALS3|PSAP|CFB|ANXA1|ANXA5|…
46689	0.00014537	0.0019803	3	response to mercury ion	0	3	GATM|TAT|FN1
44282	0.00014382	0.0019803	10	small molecule catabolic process	9	1	CYP4A10|HACL1|EHHADH|IDO2|ABCD3|GCSH|PAH|TAT|AGXT|AFMID
6690	4.9731e-05	0.00082458	8	icosanoid metabolic process	7	1	CYP4A10|CYP2A22|CYP2C54|CYP2B9|CYP2C29|HPGD|CD74|CYP2C50
42493	5.4588e-05	0.0008872	12	response to drug	10	2	LCN2|GSTM1|CYP2A22|YWHAZ|CYP2C54|ABCB11|CYP2B9|CYP2C29|ABAT|CYP1A2|AACS|CYP2C50
42537	0.0020639	0.015868	3	benzene-containing compound metabolic process	3	0	HAO2|IDO2|AFMID
17144	1.4754e-05	0.00030656	7	drug metabolic process	7	0	CYP2A22|CYP2C54|CYP2B9|FMO3|CYP2C29|CYP1A2|CYP2C50
42738	4.5824e-05	0.00077149	6	exogenous drug catabolic process	6	0	CYP2A22|CYP2C54|CYP2B9|CYP2C29|CYP1A2|CYP2C50
42737	5.1026e-05	0.00083759	6	drug catabolic process	6	0	CYP2A22|CYP2C54|CYP2B9|CYP2C29|CYP1A2|CYP2C50
71466	0.00080274	0.0076168	6	cellular response to xenobiotic stimulus	6	0	CYP2A22|CYP2C54|ACSL1|CYP2B9|CYP2C29|CYP2C50
6805	0.00080274	0.0076168	6	xenobiotic metabolic process	6	0	CYP2A22|CYP2C54|ACSL1|CYP2B9|CYP2C29|CYP2C50
9410	0.0011295	0.0098618	6	response to xenobiotic stimulus	6	0	CYP2A22|CYP2C54|ACSL1|CYP2B9|CYP2C29|CYP2C50
19373	3.5139e-05	0.00062357	5	epoxygenase P450 pathway	5	0	CYP2A22|CYP2C54|CYP2B9|CYP2C29|CYP2C50
1676	0.00020785	0.0026145	7	long-chain fatty acid metabolic process	7	0	CYP4A10|CYP2A22|CYP2C54|ACSL1|CYP2B9|CYP2C29|CYP2C50
9062	0.0040539	0.026833	4	fatty acid catabolic process	4	0	CYP4A10|HACL1|EHHADH|ABCD3
19395	0.0040539	0.026833	4	fatty acid oxidation	4	0	HACL1|EHHADH|HAO2|ABCD3
1901568	4.9731e-05	0.00082458	8	fatty acid derivative metabolic process	7	1	CYP4A10|CYP2A22|CYP2C54|CYP2B9|CYP2C29|HPGD|CD74|CYP2C50
33559	5.3186e-05	0.0008687	8	unsaturated fatty acid metabolic process	7	1	CYP4A10|CYP2A22|CYP2C54|CYP2B9|CYP2C29|HPGD|CD74|CYP2C50
6631	8.4988e-10	9.0006e-08	20	fatty acid metabolic process	17	3	SGPL1|HACL1|ACADSB|CYP2C54|C3|EHHADH|CYP2B9|CYP2C29|FADS2|CD74|CYP2C50|CYP4A10|CYP2A22|APOA2|ACSL1|HAO2|ABCD3|AACS|HPGD|ACAA1B
44242	0.00067683	0.0066773	7	cellular lipid catabolic process	6	1	CYP4A10|HACL1|SGPL1|APOA2|EHHADH|APOC3|ABCD3
6639	0.0070886	0.041781	4	acylglycerol metabolic process	4	0	APOA2|ACSL1|APOC3|CAT
6638	0.0079218	0.044681	4	neutral lipid metabolic process	4	0	APOA2|ACSL1|APOC3|CAT
44255	3.4791e-08	1.8725e-06	30	cellular lipid metabolic process	22	8	HACL1|ACADSB|C3|CYP2B9|EHHADH|PLBD1|COLGALT1|ALDH3A2|CD74|APOA4|TTR|APOA2|ACSL1|APOC3|ABCD3|CAT|ACAA1B|SGPL1|CYP2C54|PSAP|CYP2C29|FADS2|CYP1A2|CYP2C50|CYP4A10|CYP2A22|HAO2|AACS|HPGD|FABP5
34440	0.0043367	0.028193	4	lipid oxidation	4	0	HACL1|EHHADH|HAO2|ABCD3
60191	0.00066772	0.0066428	5	regulation of lipase activity	1	4	APOA4|ARL1|APOA2|ANXA1|PPT1
72329	0.0012164	0.010509	5	monocarboxylic acid catabolic process	5	0	CYP4A10|HACL1|EHHADH|ABCD3|AGXT
19369	0.0013031	0.011083	5	arachidonic acid metabolic process	5	0	CYP2A22|CYP2C54|CYP2B9|CYP2C29|CYP2C50
16054	1.5217e-05	0.00031224	10	organic acid catabolic process	9	1	CYP4A10|HACL1|EHHADH|IDO2|ABCD3|GCSH|PAH|TAT|AGXT|AFMID
72330	0.0082658	0.046138	6	monocarboxylic acid biosynthetic process	5	1	PKLR|FADS2|ABAT|AGXT|CD74|BBOX1
32787	1.0661e-12	1.5217e-10	28	monocarboxylic acid metabolic process	23	5	ALDOA|HACL1|ACADSB|C3|CYP2B9|EHHADH|AGXT|CD74|BBOX1|APOA2|ACSL1|HK3|ABCD3|ACAA1B|SGPL1|CYP2C54|CYP2C29|FADS2|CYP1A2|CYP2C50|CYP4A10|CYP2A22|GCK|PKLR|HAO2|ABAT|AACS|HPGD
16053	0.0077395	0.044036	8	organic acid biosynthetic process	6	2	GATM|PKLR|FADS2|ABAT|PAH|AGXT|CD74|BBOX1
6082	1.285e-15	2.3436e-13	43	organic acid metabolic process	30	13	ME1|ALDOA|HACL1|ACADSB|C3|CYP2B9|EHHADH|G6PDX|PAH|VARS|AGXT|CD74|BBOX1|AFMID|PDXDC1|GLS2|GSTM1|WARS|APOA2|ACSL1|HK3|GCSH|ABCD3|ACAA1B|SGPL1|YARS|CYP2C54|GATM|CYP2C29|IDO2|FADS2|CYP1A2|TAT|CYP2C50|CYP4A10|CYP2A22|GCK|GFPT1|PKLR|HAO2|ABAT|AACS|HPGD
43436	6.1699e-16	1.1915e-13	43	oxoacid metabolic process	30	13	ME1|ALDOA|HACL1|ACADSB|C3|CYP2B9|EHHADH|G6PDX|PAH|VARS|AGXT|CD74|BBOX1|AFMID|PDXDC1|GLS2|GSTM1|WARS|APOA2|ACSL1|HK3|GCSH|ABCD3|ACAA1B|SGPL1|YARS|CYP2C54|GATM|CYP2C29|IDO2|FADS2|CYP1A2|TAT|CYP2C50|CYP4A10|CYP2A22|GCK|GFPT1|PKLR|HAO2|ABAT|AACS|HPGD
46394	0.0077395	0.044036	8	carboxylic acid biosynthetic process	6	2	GATM|PKLR|FADS2|ABAT|PAH|AGXT|CD74|BBOX1
19752	6.3319e-17	1.599e-14	43	carboxylic acid metabolic process	30	13	ME1|ALDOA|HACL1|ACADSB|C3|CYP2B9|EHHADH|G6PDX|PAH|VARS|AGXT|CD74|BBOX1|AFMID|PDXDC1|GLS2|GSTM1|WARS|APOA2|ACSL1|HK3|GCSH|ABCD3|ACAA1B|SGPL1|YARS|CYP2C54|GATM|CYP2C29|IDO2|FADS2|CYP1A2|TAT|CYP2C50|CYP4A10|CYP2A22|GCK|GFPT1|PKLR|HAO2|ABAT|AACS|HPGD
46395	1.5217e-05	0.00031224	10	carboxylic acid catabolic process	9	1	CYP4A10|HACL1|EHHADH|IDO2|ABCD3|GCSH|PAH|TAT|AGXT|AFMID
1901606	0.00011189	0.0016182	6	alpha-amino acid catabolic process	5	1	IDO2|GCSH|PAH|TAT|AGXT|AFMID
9063	0.00037016	0.0041652	6	cellular amino acid catabolic process	5	1	IDO2|GCSH|PAH|TAT|AGXT|AFMID
9074	1.4545e-05	0.00030415	4	aromatic amino acid family catabolic process	3	1	IDO2|PAH|TAT|AFMID
9072	0.00016352	0.0021559	4	aromatic amino acid family metabolic process	3	1	IDO2|PAH|TAT|AFMID
55114	3.9289e-17	1.0749e-14	47	oxidation-reduction process	35	12	XDH|ME1|HACL1|HSD3B3|NDUFB5|ACADSB|NDUFB6|CYP3A25|CYP2B9|EHHADH|G6PDX|PAH|TXN1|UQCRFS1|ALDH3A2|FTH1|BBOX1|HMOX2|APOA2|HMOX1|FMO3|ABCD3|HSD17B6|CAT|NDUFB11|CYP2C54|CYP3A16|NDUFA8|CYP3A13|CYP3A11|CYP2C29|IDO2|FADS2|CYP1A2|PPP1CB|CYP2C50|CYP4A10|PGM2|BLVRA|CYP2A22|GCK|PYGL|HAO2|CP|CYP8B1|HPGD|MYBBP1A
