# Supplementary material for: Proteomic Profiling of Mouse Liver following Acute Toxoplasma gondii Infection
Source: PLoS One. 2016 Mar 22;11(3):e0152022. doi: 10.1371/journal.pone.0152022 (PMC4803215; doi:10.1371/journal.pone.0152022)
Supplement: S4 Table — (XLSX) [file pone.0152022.s004.xlsx]

## Sheet: Sheet1
GO-ID	p-value	corr p-value	Gene number	Description	Down-regulated gene	Up-regulated gene	Genes in test set
5488	3.8952e-30	3.6965e-27	236	binding	53	183	EHHADH|S100A9|TPD52|RNF213|BBOX1|B2M|DDX17|DNAJB11|CFH|ERAP1|CUL1|SGPL1|YARS|CYP3A16|CYP3A13|C4B|ABCB11|CYP3A11|PLD4|UBR4|SERPING1|CYP1A2|MYH9|PGM2|SERPINF2|ABAT|EIF2AK2|MYBBP1A|ALDOA|HACL1|ACADSB|CYP3A25|CYP2B9|TXN1|TAGLN2|CALR|MANF|CD74|RAB7|ALCAM|LGALS3BP|GCSH|TMED10|SEC23IP|HPCAL1|LGALS3|RPS8|LACTB2|HNRNPA0|HYOU1|ARF1|LASP1|UBA2|PCNA|H3F3A|HSPA13|CYP8B1|PZP|PDIA3|HIP1R|FERMT2|PDIA4|CANX|YBX1|…
5515	5.1174e-19	9.7129e-17	164	protein binding	22	142	EHHADH|S100A9|IQGAP2|VTN|TPD52|AGXT|IQGAP1|B2M|GSTM1|APOA4|TTR|TOP1|DDX17|APOA2|SLC16A1|FAM49B|DNAJB11|SLC2A2|CFH|ERAP1|DNAJC3|CUL1|EGFR|C4B|EFTUD2|PLD4|DDX39B|TOR1AIP1|UBR4|SERPING1|CYP1A2|MYH9|PPP1CB|ARPC1B|SEC61B|ARRB2|SERPINF2|USO1|CSTB|ABAT|EIF2AK2|GBP4|MYBBP1A|MVP|XDH|ME1|ALDOA|HACL1|SNX6|GRB2|CLU|ARPC4|ITGB2|PAH|TXN1|TAGLN2|CALR|CD74|MANF|RAB7|ALCAM|FGG|LGALS3BP|EIF3B|RPL7|FGA|EIF3H|FGB|AR…
43167	4.7353e-20	1.4979e-17	133	ion binding	43	90	S100A9|IQGAP2|VTN|TPD52|RNF213|ACSS3|AGXT|BBOX1|IQGAP1|GSTM1|APOA4|DDX17|APOA2|CFH|ERAP1|EGFR|SGPL1|YARS|CYP3A16|CYP2C54|CYP3A13|ABCB11|CYP3A11|EFTUD2|DDX39B|UBR4|CYP1A2|MYH9|TAT|PPP1CB|CYP2C50|PGM2|ABAT|EIF2AK2|MYBBP1A|OAS1G|GBP2|ME1|XDH|HACL1|ACADSB|CYP3A25|SNX6|CYP2B9|PAH|ITGB2|ATP6V1B2|CALR|GBP2B|FTH1|RAB7|CMPK2|PDXDC1|GMPPB|GFM2|FGG|PLCH1|IIGP1|SEC23IP|EWSR1|FN1|HPCAL1|MYL12B|LACTB2|LCN2|DDX…
97159	1.4429e-19	3.4232e-17	132	organic cyclic compound binding	41	91	ACSS3|AGXT|GSTM1|APOA4|TOP1|DDX17|APOA2|SLC16A1|EGFR|SGPL1|YARS|CYP3A16|CYP2C54|CYP3A13|ABCB11|CYP3A11|EFTUD2|DDX39B|CYP1A2|MYH9|TAT|CYP2C50|SEC61B|USO1|CSTB|ABAT|EIF2AK2|SNRPF|MYBBP1A|OAS1G|GBP2|ALDOA|ME1|XDH|HACL1|ACADSB|CYP3A25|GRB2|CYP2B9|TXN1|ATP6V1B2|CALR|GBP2B|MANF|RAB7|CMPK2|PDXDC1|GMPPB|GFM2|EIF3B|RPL7|EIF3H|EIF3E|IIGP1|EIF3I|SEC23IP|EWSR1|LGALS3|RPS8|HNRNPA0|DDX58|HYOU1|ARF1|UBA2|PCNA|H…
1901363	3.4619e-18	5.4756e-16	128	heterocyclic compound binding	39	89	ACSS3|AGXT|TOP1|DDX17|EGFR|SGPL1|YARS|CYP3A16|CYP2C54|CYP3A13|ABCB11|CYP3A11|EFTUD2|DDX39B|CYP1A2|MYH9|TAT|CYP2C50|SEC61B|USO1|CSTB|ABAT|EIF2AK2|SNRPF|MYBBP1A|OAS1G|GBP2|ALDOA|ME1|XDH|HACL1|ACADSB|CYP3A25|GRB2|CYP2B9|TXN1|ATP6V1B2|CALR|GBP2B|MANF|RAB7|CMPK2|PDXDC1|GMPPB|GFM2|EIF3B|RPL7|EIF3H|EIF3E|IIGP1|EIF3I|SEC23IP|EWSR1|LGALS3|RPS8|HNRNPA0|DDX58|HYOU1|ARF1|UBA2|PCNA|H3F3A|MYH14|PTPN1|HSPA13|CY…
43168	9.0997e-18	1.2337e-15	82	anion binding	24	58	ETNPPL|HIP1R|FERMT2|S100A9|IQGAP2|VTN|ACSS3|AGXT|IQGAP1|CKB|APOA4|WARS|DDX17|APOA2|SRPR|TUBB5|CFH|RAB6A|CSK|ADCK3|SULT2A5|EGFR|ARL1|SGPL1|YARS|SULT2A1|ABCB11|EFTUD2|DDX39B|MYH9|TAT|EIF4A3|PKLR|HAO2|EIF4A1|ABAT|CTSC|EIF2AK2|OAT|GBP2|XDH|HACL1|ACADSB|SNX6|PAH|ATP6V1B2|GNG12|VARS|GBP2B|PDXDC1|CMPK2|RAB7|GMPPB|GFM2|ACSL1|TAP2|HK3|TAP1|FMO3|TGM2|IIGP1|ABCD3|FN1|IRGM1|ABCA8A|ANXA1|SAMHD1|ANXA5|ANXA3|DD…
36094	7.1662e-14	8.5009e-12	74	small molecule binding	24	50	G6PDX|S100A9|ACSS3|AGXT|CKB|APOA4|WARS|DDX17|APOA2|SRPR|TUBB5|CAT|RAB6A|CSK|ADCK3|SULT2A5|EGFR|ARL1|YARS|SULT2A1|ABCB11|EFTUD2|DDX39B|MYH9|TAT|EIF4A3|PKLR|EIF4A1|HAO2|EIF2AK2|UGP2|GBP2|ME1|XDH|HACL1|ACADSB|PAH|ATP6V1B2|VARS|GBP2B|RAB7|CMPK2|GMPPB|GFM2|EIF3B|ACSL1|TAP2|HK3|TAP1|FMO3|TGM2|IIGP1|ABCD3|EWSR1|ZBP1|IRGM1|ABCA8A|SAMHD1|HNRNPA0|LCN2|DDX58|BLVRA|HYOU1|GCK|ARF1|PYGL|UBA2|GFPT1|THRAP3|MYH14…
166	1.4768e-11	9.3433e-10	64	nucleotide binding	20	44	G6PDX|ACSS3|CKB|WARS|DDX17|SRPR|TUBB5|CAT|RAB6A|CSK|ADCK3|SULT2A5|EGFR|ARL1|YARS|SULT2A1|ABCB11|EFTUD2|DDX39B|MYH9|EIF4A3|PKLR|EIF4A1|HAO2|EIF2AK2|UGP2|GBP2|ME1|XDH|ACADSB|ATP6V1B2|VARS|GBP2B|RAB7|CMPK2|GMPPB|GFM2|ACSL1|EIF3B|TAP2|HK3|TAP1|FMO3|TGM2|ABCD3|IIGP1|EWSR1|ZBP1|IRGM1|ABCA8A|SAMHD1|HNRNPA0|BLVRA|DDX58|HYOU1|GCK|ARF1|PYGL|UBA2|THRAP3|HSPA13|MYH14|AACS|HPGD
1901265	1.4768e-11	9.3433e-10	64	nucleoside phosphate binding	20	44	G6PDX|ACSS3|CKB|WARS|DDX17|SRPR|TUBB5|CAT|RAB6A|CSK|ADCK3|SULT2A5|EGFR|ARL1|YARS|SULT2A1|ABCB11|EFTUD2|DDX39B|MYH9|EIF4A3|PKLR|EIF4A1|HAO2|EIF2AK2|UGP2|GBP2|ME1|XDH|ACADSB|ATP6V1B2|VARS|GBP2B|RAB7|CMPK2|GMPPB|GFM2|ACSL1|EIF3B|TAP2|HK3|TAP1|FMO3|TGM2|ABCD3|IIGP1|EWSR1|ZBP1|IRGM1|ABCA8A|SAMHD1|HNRNPA0|BLVRA|DDX58|HYOU1|GCK|ARF1|PYGL|UBA2|THRAP3|HSPA13|MYH14|AACS|HPGD
16787	5.6625e-10	2.3364e-08	64	hydrolase activity	13	51	LGMN|RNF213|AFMID|TOP1|DDX17|SRPR|HMOX1|TUBB5|ERAP1|CAT|DPP9|RAB6A|CES1E|CES1C|ARL1|GATM|ABCB11|EFTUD2|PLD4|DDX39B|MYH9|PPP1CB|AADAC|CTSL|MAN2A1|EIF4A3|PSMA4|EIF4A1|CTSD|CTSC|CTSH|GBP2|PSMB10|PLBD1|PPT1|ATP6V1B2|VARS|RAB7|GLS2|GFM2|IGTP|TAP2|TAP1|PPP2CB|PLCH1|ENTPD5|ABCD3|IIGP1|ZBP1|PTPN6|IRGM1|CFB|ABCA8A|ANXA1|SAMHD1|LACTB2|PSMB8|CAPN1|PSMB9|DDX58|PCNA|CES2A|PTPN1|MYH14
97367	6.1913e-10	2.4481e-08	59	carbohydrate derivative binding	14	45	VTN|CANX|ACSS3|CKB|WARS|DDX17|SRPR|TUBB5|CFH|RAB6A|ADCK3|CSK|EGFR|SULT2A5|ARL1|YARS|SULT2A1|ABCB11|EFTUD2|DDX39B|MYH9|EIF4A3|PKLR|EIF4A1|HAO2|EIF2AK2|UGP2|GBP2|VIM|ITGB2|ATP6V1B2|VARS|CALR|GBP2B|RAB7|CMPK2|GMPPB|GFM2|ACSL1|TAP2|HK3|TAP1|TGM2|ABCD3|IIGP1|FN1|IRGM1|ABCA8A|SAMHD1|DDX58|HYOU1|GCK|ARF1|UBA2|THRAP3|HSPA13|MYH14|AACS|CD14
3676	0.0053323	0.036145	56	nucleic acid binding	1	55	PDIA3|PDIA4|CANX|YBX1|TOP1|DDX17|SRPR|PSMD4|H2-K1|YARS|HIST1H1D|EFTUD2|DDX39B|EIF1A|MYH9|EIF4A3|SEC61B|EIF4A1|USO1|CSTB|EIF2AK2|SNRPF|MYBBP1A|OAS1G|ALDOA|ME1|YWHAZ|GRB2|VIM|PML|TXN1|CALR|MANF|SF3B2|EIF3B|RPL7|EIF3H|EIF3E|EIF3I|SEC23IP|EWSR1|ZBP1|LGALS3|EPPK1|ANXA1|SAMHD1|RPS8|HNRNPA0|STAT3|DDX58|IFIT1|ARF1|THRAP3|PCNA|H3F3A|PTPN1
3723	1.4961e-10	7.4728e-09	50	RNA binding	0	50	PDIA3|PDIA4|CANX|YBX1|TOP1|DDX17|SRPR|PSMD4|H2-K1|YARS|HIST1H1D|EFTUD2|DDX39B|EIF1A|MYH9|EIF4A3|SEC61B|EIF4A1|USO1|CSTB|EIF2AK2|SNRPF|MYBBP1A|OAS1G|ALDOA|YWHAZ|GRB2|VIM|TXN1|CALR|MANF|SF3B2|EIF3B|RPL7|EIF3H|EIF3E|EIF3I|SEC23IP|EWSR1|ZBP1|LGALS3|EPPK1|SAMHD1|RPS8|HNRNPA0|DDX58|IFIT1|ARF1|THRAP3|PTPN1
32553	1.331e-08	4.6782e-07	50	ribonucleotide binding	14	36	ACSS3|CKB|WARS|DDX17|SRPR|TUBB5|RAB6A|ADCK3|CSK|EGFR|SULT2A5|ARL1|YARS|SULT2A1|ABCB11|EFTUD2|DDX39B|MYH9|EIF4A3|EIF4A1|HAO2|PKLR|EIF2AK2|GBP2|UGP2|ATP6V1B2|GBP2B|VARS|RAB7|CMPK2|GMPPB|GFM2|ACSL1|HK3|TAP2|TAP1|TGM2|ABCD3|IIGP1|IRGM1|ABCA8A|DDX58|HYOU1|GCK|ARF1|UBA2|THRAP3|HSPA13|MYH14|AACS
17076	3.2215e-08	1.0542e-06	49	purine nucleotide binding	12	37	ACSS3|CKB|WARS|DDX17|SRPR|TUBB5|RAB6A|ADCK3|CSK|EGFR|SULT2A5|ARL1|YARS|SULT2A1|ABCB11|EFTUD2|DDX39B|MYH9|EIF4A3|EIF4A1|PKLR|EIF2AK2|GBP2|ATP6V1B2|GBP2B|VARS|RAB7|CMPK2|GMPPB|GFM2|ACSL1|HK3|TAP2|TAP1|TGM2|ABCD3|IIGP1|IRGM1|ABCA8A|SAMHD1|DDX58|HYOU1|ARF1|GCK|UBA2|THRAP3|HSPA13|MYH14|AACS
32550	3.9786e-08	1.2473e-06	48	purine ribonucleoside binding	12	36	ATP6V1B2|VARS|GBP2B|ACSS3|CMPK2|CKB|RAB7|GMPPB|WARS|GFM2|DDX17|ACSL1|SRPR|TAP2|HK3|TAP1|TGM2|TUBB5|IIGP1|ABCD3|RAB6A|CSK|ADCK3|SULT2A5|EGFR|ARL1|YARS|IRGM1|SULT2A1|ABCB11|EFTUD2|ABCA8A|DDX39B|MYH9|DDX58|HYOU1|EIF4A3|GCK|ARF1|UBA2|THRAP3|PKLR|EIF4A1|MYH14|HSPA13|EIF2AK2|AACS|GBP2
32549	4.2058e-08	1.2473e-06	48	ribonucleoside binding	12	36	ATP6V1B2|VARS|GBP2B|ACSS3|CMPK2|CKB|RAB7|GMPPB|WARS|GFM2|DDX17|ACSL1|SRPR|TAP2|HK3|TAP1|TGM2|TUBB5|IIGP1|ABCD3|RAB6A|CSK|ADCK3|SULT2A5|EGFR|ARL1|YARS|IRGM1|SULT2A1|ABCB11|EFTUD2|ABCA8A|DDX39B|MYH9|DDX58|HYOU1|EIF4A3|GCK|ARF1|UBA2|THRAP3|PKLR|EIF4A1|MYH14|HSPA13|EIF2AK2|AACS|GBP2
1883	4.2058e-08	1.2473e-06	48	purine nucleoside binding	12	36	ATP6V1B2|VARS|GBP2B|ACSS3|CMPK2|CKB|RAB7|GMPPB|WARS|GFM2|DDX17|ACSL1|SRPR|TAP2|HK3|TAP1|TGM2|TUBB5|IIGP1|ABCD3|RAB6A|CSK|ADCK3|SULT2A5|EGFR|ARL1|YARS|IRGM1|SULT2A1|ABCB11|EFTUD2|ABCA8A|DDX39B|MYH9|DDX58|HYOU1|EIF4A3|GCK|ARF1|UBA2|THRAP3|PKLR|EIF4A1|MYH14|HSPA13|EIF2AK2|AACS|GBP2
1882	5.0551e-08	1.4537e-06	48	nucleoside binding	12	36	ATP6V1B2|VARS|GBP2B|ACSS3|CMPK2|CKB|RAB7|GMPPB|WARS|GFM2|DDX17|ACSL1|SRPR|TAP2|HK3|TAP1|TGM2|TUBB5|IIGP1|ABCD3|RAB6A|CSK|ADCK3|SULT2A5|EGFR|ARL1|YARS|IRGM1|SULT2A1|ABCB11|EFTUD2|ABCA8A|DDX39B|MYH9|DDX58|HYOU1|EIF4A3|GCK|ARF1|UBA2|THRAP3|PKLR|EIF4A1|MYH14|HSPA13|EIF2AK2|AACS|GBP2
32555	7.2629e-08	2.0272e-06	48	purine ribonucleotide binding	12	36	ATP6V1B2|VARS|GBP2B|ACSS3|CMPK2|CKB|RAB7|GMPPB|WARS|GFM2|DDX17|ACSL1|SRPR|TAP2|HK3|TAP1|TGM2|TUBB5|IIGP1|ABCD3|RAB6A|CSK|ADCK3|SULT2A5|EGFR|ARL1|YARS|IRGM1|SULT2A1|ABCB11|EFTUD2|ABCA8A|DDX39B|MYH9|DDX58|HYOU1|EIF4A3|GCK|ARF1|UBA2|THRAP3|PKLR|EIF4A1|MYH14|HSPA13|EIF2AK2|AACS|GBP2
35639	5.3709e-07	1.3069e-05	45	purine ribonucleoside triphosphate binding	10	35	ATP6V1B2|VARS|ACSS3|CMPK2|CKB|RAB7|GMPPB|WARS|GFM2|DDX17|ACSL1|SRPR|TAP2|HK3|TAP1|TGM2|TUBB5|IIGP1|ABCD3|RAB6A|CSK|ADCK3|EGFR|ARL1|YARS|IRGM1|ABCB11|EFTUD2|ABCA8A|DDX39B|MYH9|DDX58|HYOU1|EIF4A3|GCK|ARF1|UBA2|THRAP3|PKLR|EIF4A1|MYH14|HSPA13|EIF2AK2|AACS|GBP2
42802	1.1695e-10	6.9363e-09	43	identical protein binding	11	32	XDH|NAMPT|HACL1|FKBP8|YWHAZ|SNX6|GRB2|VIM|G6PDX|PML|PAH|TPD52|AGXT|B2M|GSTM1|APOA4|TTR|APOA2|SLC16A1|RPL7|TAP2|HMOX1|TAP1|IIGP1|ABCD3|PSMD4|PIK3AP1|CAT|DPP9|CSK|GOLGA5|THRSP|EGFR|ANXA1|MYH9|IFIT3|LCN2|DDX58|SERPINF2|PCNA|ABAT|CTSC|LCP1
19899	8e-07	1.7656e-05	42	enzyme binding	5	37	YWHAZ|GRB2|EHHADH|VIM|CLU|PML|IQGAP2|ARPC4|ITGB2|TXN1|CALR|CD74|IQGAP1|RAB7|HMOX1|HK3|TUBB5|GCSH|CAT|RAB6A|CSK|GOLGA5|CUL1|FN1|EGFR|PTPN6|TOR1AIP1|CYP1A2|COTL1|PPP1CB|HNRNPA0|STAT3|LCN2|LAMP1|GCK|ARRB2|SERPINF2|CSTB|PCNA|CTSC|PTPN1|MVP
44822	5.1832e-10	2.2359e-08	41	poly(A) RNA binding	0	41	ALDOA|YWHAZ|PDIA3|GRB2|TXN1|PDIA4|CALR|CANX|MANF|YBX1|SF3B2|TOP1|DDX17|RPL7|EIF3H|SRPR|EIF3E|PSMD4|SEC23IP|ZBP1|H2-K1|YARS|HIST1H1D|EPPK1|LGALS3|EFTUD2|DDX39B|EIF1A|MYH9|HNRNPA0|RPS8|EIF4A3|SEC61B|ARF1|THRAP3|EIF4A1|CSTB|USO1|PTPN1|EIF2AK2|MYBBP1A
5102	2.7319e-06	5.5161e-05	38	receptor binding	8	30	NAMPT|HACL1|TLN1|SNX6|C3|GRB2|EHHADH|S100A9|VTN|CALR|CANX|AGXT|CD74|MANF|TTR|DDX17|APOA2|FGG|LRG1|TAP2|SLC2A2|TAP1|TUBB5|ERAP1|CAT|CSK|FN1|KNG1|H2-K1|EGFR|PTPN6|ANXA5|STAT3|ARRB2|THRAP3|HAO2|PCNA|PTPN1
32559	0.00012087	0.0016591	34	adenyl ribonucleotide binding	11	23	ATP6V1B2|VARS|ACSS3|CKB|CMPK2|WARS|DDX17|ACSL1|TAP2|HK3|TAP1|ABCD3|CSK|ADCK3|SULT2A5|EGFR|YARS|SULT2A1|ABCB11|ABCA8A|DDX39B|MYH9|DDX58|EIF4A3|HYOU1|GCK|UBA2|THRAP3|PKLR|EIF4A1|HSPA13|MYH14|EIF2AK2|AACS
30554	0.00013311	0.0017791	34	adenyl nucleotide binding	11	23	ATP6V1B2|VARS|ACSS3|CKB|CMPK2|WARS|DDX17|ACSL1|TAP2|HK3|TAP1|ABCD3|CSK|ADCK3|SULT2A5|EGFR|YARS|SULT2A1|ABCB11|ABCA8A|DDX39B|MYH9|DDX58|EIF4A3|HYOU1|GCK|UBA2|THRAP3|PKLR|EIF4A1|HSPA13|MYH14|EIF2AK2|AACS
32403	2.5298e-08	8.5743e-07	33	protein complex binding	3	30	TLN1|YWHAZ|PZP|S100A9|IQGAP2|VTN|ITGB2|UQCRFS1|CALR|TAGLN2|CD74|IQGAP1|TOP1|EIF3H|SLC2A2|TUBB5|TMED10|FN1|H2-K1|EGFR|NDUFA8|LGALS3|MYH9|CTSL|ARRB2|LASP1|PCNA|H3F3A|MYH14|PTPN1|TAPBPL|CTSH|LCP1
46983	2.7925e-06	5.521e-05	33	protein dimerization activity	10	23	ME1|XDH|NAMPT|SNX6|G6PDX|PML|PAH|ITGB2|TPD52|AGXT|GSTM1|APOA4|TTR|APOA2|SLC16A1|RPL7|TAP2|HMOX1|TAP1|ABCD3|CAT|GOLGA5|THRSP|H2-K1|EGFR|ANXA1|MYH9|STAT3|LCN2|SERPINF2|UBA2|H2-AA|ABAT
5524	0.00034366	0.0036644	32	ATP binding	9	23	ATP6V1B2|VARS|ACSS3|CKB|CMPK2|WARS|DDX17|ACSL1|TAP2|HK3|TAP1|ABCD3|CSK|ADCK3|EGFR|YARS|ABCB11|ABCA8A|DDX39B|MYH9|DDX58|EIF4A3|HYOU1|GCK|UBA2|THRAP3|PKLR|EIF4A1|HSPA13|MYH14|EIF2AK2|AACS
30234	8.9406e-07	1.8855e-05	28	enzyme regulator activity	2	26	PZP|C3|IQGAP2|IQGAP1|APOA4|APOA2|ITIH4|RAB6A|DNAJC3|ADCK3|FN1|ARHGDIB|KNG1|ARL1|TOR1AIP1|ANXA1|SERPING1|ANXA3|SERPINA3K|SERPINA3N|PSME1|SERPINF2|SERPINA3G|PSME2|PCNA|CSTB|CTSC|CTSH
16817	1.8728e-07	4.937e-06	27	hydrolase activity, acting on acid anhydrides	5	22	ATP6V1B2|RNF213|RAB7|TOP1|GFM2|DDX17|IGTP|SRPR|TAP2|TAP1|TUBB5|ENTPD5|ABCD3|IIGP1|RAB6A|ARL1|ABCB11|EFTUD2|ABCA8A|DDX39B|ANXA1|MYH9|DDX58|EIF4A3|EIF4A1|MYH14|GBP2
16462	6.0091e-07	1.4257e-05	26	pyrophosphatase activity	5	21	RNF213|RAB7|TOP1|GFM2|DDX17|IGTP|SRPR|TAP2|TAP1|TUBB5|ENTPD5|ABCD3|IIGP1|RAB6A|ARL1|ABCB11|EFTUD2|ABCA8A|DDX39B|ANXA1|MYH9|DDX58|EIF4A3|EIF4A1|MYH14|GBP2
16818	6.3476e-07	1.4692e-05	26	hydrolase activity, acting on acid anhydrides, in phosphorus-containing anhydrides	5	21	RNF213|RAB7|TOP1|GFM2|DDX17|IGTP|SRPR|TAP2|TAP1|TUBB5|ENTPD5|ABCD3|IIGP1|RAB6A|ARL1|ABCB11|EFTUD2|ABCA8A|DDX39B|ANXA1|MYH9|DDX58|EIF4A3|EIF4A1|MYH14|GBP2
17111	7.2232e-07	1.6321e-05	25	nucleoside-triphosphatase activity	4	21	ARL1|ABCB11|EFTUD2|ABCA8A|DDX39B|ANXA1|MYH9|RNF213|RAB7|DDX58|GFM2|TOP1|EIF4A3|DDX17|IGTP|SRPR|TAP2|TAP1|EIF4A1|TUBB5|IIGP1|ABCD3|MYH14|RAB6A|GBP2
42803	2.4773e-06	5.1108e-05	25	protein homodimerization activity	8	17	XDH|NAMPT|SNX6|G6PDX|PML|PAH|TPD52|AGXT|APOA4|GSTM1|APOA2|SLC16A1|RPL7|HMOX1|TAP2|TAP1|ABCD3|CAT|GOLGA5|THRSP|ANXA1|MYH9|LCN2|SERPINF2|ABAT
8092	0.00040567	0.0042306	21	cytoskeletal protein binding	0	21	ALDOA|EGFR|TLN1|SNX6|HIP1R|S100A9|TOR1AIP1|IQGAP2|ARPC4|COTL1|MYH9|TAGLN2|TPM3|CAPN1|ARPC1B|ARPC2|LASP1|FKBP15|MYH14|RAB6A|LCP1
8289	0.0015566	0.012626	16	lipid binding	3	13	SNX6|HIP1R|C3|S100A9|FERMT2|ANXA1|IQGAP2|ANXA5|ANXA3|IQGAP1|GSTM1|APOA4|APOA2|APOC3|FABP5|CD14
61134	8.7209e-08	2.3646e-06	15	peptidase regulator activity	0	15	KNG1|PZP|C3|SERPING1|SERPINA3K|SERPINA3N|PSME1|PSME2|SERPINF2|SERPINA3G|CSTB|ITIH4|CTSC|CTSH|FN1
19001	4.8086e-05	0.0007481	15	guanyl nucleotide binding	1	14	ARL1|IRGM1|EFTUD2|SAMHD1|GBP2B|RAB7|GMPPB|GFM2|ARF1|SRPR|TGM2|TUBB5|IIGP1|RAB6A|GBP2
3779	5.1235e-05	0.00076502	15	actin binding	0	15	EGFR|TLN1|HIP1R|IQGAP2|ARPC4|COTL1|MYH9|TAGLN2|TPM3|ARPC1B|LASP1|ARPC2|FKBP15|MYH14|LCP1
5198	0.00053897	0.0052192	15	structural molecule activity	0	15	RPL18|TLN1|VIM|ANXA1|ARPC4|RPS8|ARPC1B|FGG|RPL32|ARRB2|FGA|RPL7|ARPC2|FGB|TUBB5
4857	5.0126e-05	0.00076502	14	enzyme inhibitor activity	1	13	KNG1|PZP|C3|ANXA1|SERPING1|ANXA3|SERPINA3K|APOA2|SERPINA3N|SERPINF2|SERPINA3G|CSTB|ITIH4|DNAJC3
32561	0.00017118	0.0020564	14	guanyl ribonucleotide binding	1	13	ARL1|IRGM1|EFTUD2|GBP2B|RAB7|GMPPB|GFM2|ARF1|SRPR|TGM2|TUBB5|IIGP1|RAB6A|GBP2
8047	0.0002915	0.0033122	14	enzyme activator activity	2	12	APOA4|ARL1|APOA2|PSME1|PSME2|TOR1AIP1|IQGAP2|CTSC|RAB6A|ADCK3|CTSH|IQGAP1|ARHGDIB|FN1
30246	2.387e-05	0.0004195	13	carbohydrate binding	2	11	ALDOA|LGALS3|C4B|G6PDX|VTN|CALR|CANX|MAN2A1|SIGLEC1|GCK|GFPT1|STBD1|UGP2
5525	0.00032964	0.0035548	13	GTP binding	1	12	ARL1|IRGM1|EFTUD2|RAB7|GMPPB|GFM2|ARF1|SRPR|TGM2|TUBB5|IIGP1|RAB6A|GBP2
46982	0.0047908	0.032946	13	protein heterodimerization activity	4	9	H2-K1|ME1|EGFR|GSTM1|TTR|APOA2|TAP2|UBA2|TAP1|PML|H2-AA|ITGB2|TPD52
19901	0.007663	0.049136	13	protein kinase binding	0	13	EGFR|PTPN6|YWHAZ|ARRB2|GRB2|VIM|ITGB2|PTPN1|PPP1CB|IQGAP1|STAT3|HNRNPA0|MVP
61135	3.0689e-06	5.9437e-05	12	endopeptidase regulator activity	0	12	KNG1|SERPINA3K|SERPINA3N|PZP|PSME1|PSME2|SERPINA3G|C3|SERPINF2|ITIH4|CSTB|SERPING1
16887	0.00068904	0.0064742	12	ATPase activity	3	9	TOP1|EIF4A3|ABCB11|TAP2|ABCA8A|TAP1|DDX39B|ANXA1|ABCD3|MYH14|MYH9|RNF213
19902	3.9748e-05	0.00065036	10	phosphatase binding	1	9	EGFR|GCK|GRB2|VIM|CTSC|PTPN1|CSK|IQGAP1|STAT3|MVP
4866	7.2651e-05	0.0010607	10	endopeptidase inhibitor activity	0	10	KNG1|SERPINA3K|SERPINA3N|PZP|SERPINA3G|C3|SERPINF2|ITIH4|CSTB|SERPING1
30414	0.00011046	0.0015646	10	peptidase inhibitor activity	0	10	KNG1|SERPINA3K|SERPINA3N|PZP|SERPINA3G|C3|SERPINF2|ITIH4|CSTB|SERPING1
3924	0.00030016	0.0033122	10	GTPase activity	1	9	ARL1|GFM2|IGTP|SRPR|EFTUD2|TUBB5|IIGP1|RAB6A|GBP2|RAB7
42623	0.00046836	0.00463	10	ATPase activity, coupled	2	8	TOP1|EIF4A3|ABCB11|TAP2|TAP1|DDX39B|ANXA1|ABCD3|MYH14|MYH9
5543	0.0027313	0.020409	10	phospholipid binding	1	9	APOA4|APOA2|SNX6|HIP1R|FERMT2|ANXA1|IQGAP2|ANXA5|ANXA3|IQGAP1
19903	2.0955e-05	0.00037521	9	protein phosphatase binding	1	8	EGFR|GCK|GRB2|VIM|PTPN1|CSK|IQGAP1|STAT3|MVP
51015	2.0728e-05	0.00037521	8	actin filament binding	0	8	EGFR|TLN1|LASP1|IQGAP2|MYH14|TAGLN2|MYH9|LCP1
42562	4.337e-05	0.0006976	7	hormone binding	1	6	EGFR|TTR|SEC61B|HK3|ANXA5|CALR|CTSH
4867	0.00056357	0.0054023	7	serine-type endopeptidase inhibitor activity	0	7	SERPINA3K|SERPINA3N|PZP|SERPINA3G|SERPINF2|ITIH4|SERPING1
50839	0.0031261	0.022821	7	cell adhesion molecule binding	0	7	EGFR|TLN1|FGG|ITGB2|VTN|CALR|FN1
5516	0.0036083	0.025896	7	calmodulin binding	1	6	UBR4|IQGAP2|CAT|MYH14|MYH9|EWSR1|IQGAP1
5200	5.1593e-05	0.00076502	6	structural constituent of cytoskeleton	0	6	ARPC1B|TLN1|ARPC2|VIM|TUBB5|ARPC4
30674	0.00047599	0.0046568	6	protein binding, bridging	0	6	FGG|FGA|FGB|GRB2|ANXA1|GOLGA5
1948	0.0014032	0.011784	6	glycoprotein binding	0	6	EGFR|VIM|CFH|ITGB2|CALR|CANX
60090	0.0037645	0.026268	6	binding, bridging	0	6	FGG|FGA|FGB|GRB2|ANXA1|GOLGA5
16504	3.891e-05	0.00064782	5	peptidase activator activity	0	5	PSME1|PSME2|CTSC|CTSH|FN1
3725	0.00073525	0.0068407	5	double-stranded RNA binding	0	5	DDX58|VIM|EIF4A1|EIF2AK2|OAS1G
5178	0.005526	0.037193	5	integrin binding	0	5	EGFR|TLN1|VTN|CALR|FN1
4298	0.00012238	0.0016591	4	threonine-type endopeptidase activity	0	4	PSMB10|PSMA4|PSMB8|PSMB9
70003	0.00012238	0.0016591	4	threonine-type peptidase activity	0	4	PSMB10|PSMA4|PSMB8|PSMB9
42287	0.00017752	0.0021058	4	MHC protein binding	0	4	TAP2|TAP1|TUBB5|CD74
43531	0.0004488	0.0046295	4	ADP binding	1	3	GCK|TAP2|TAP1|MYH9
4177	0.00083427	0.0076866	4	aminopeptidase activity	0	4	CTSL|ERAP1|DPP9|CTSH
3743	0.0012767	0.011116	4	translation initiation factor activity	0	4	EIF3B|EIF4A1|EIF3I|EIF1A
8135	0.0076342	0.049136	4	translation factor activity, nucleic acid binding	0	4	EIF3B|EIF4A1|EIF3I|EIF1A
42288	0.00029865	0.0033122	3	MHC class I protein binding	0	3	TAP2|TAP1|TUBB5
46977	0.00039452	0.00416	3	TAP binding	0	3	H2-K1|TAP2|TAP1
1848	0.001384	0.011727	3	complement binding	0	3	C4B|CFH|SERPING1
5544	0.0036565	0.025896	3	calcium-dependent phospholipid binding	0	3	ANXA1|ANXA5|ANXA3
48365	0.0036565	0.025896	3	Rac GTPase binding	0	3	IQGAP2|IQGAP1|RAB7
5547	0.0061639	0.041194	3	phosphatidylinositol-3,4,5-trisphosphate binding	0	3	FERMT2|IQGAP2|IQGAP1
16712	3.5605e-09	1.2996e-07	10	oxidoreductase activity, acting on paired donors, with incorporation or reduction of molecular oxygen, reduced flavin or flavoprotein as one donor, and incorporation of one atom of oxygen	9	1	CYP2A22|CYP2C54|CYP3A25|CYP3A16|CYP3A13|CYP2B9|CYP3A11|CYP2C29|CYP1A2|CYP2C50
16491	9.9276e-12	7.8511e-10	35	oxidoreductase activity	26	9	XDH|ME1|HSD3B3|ACADSB|CYP3A25|CYP2B9|EHHADH|G6PDX|PAH|TXN1|UQCRFS1|ALDH3A2|FTH1|BBOX1|HMOX2|HMOX1|FMO3|HSD17B6|CAT|CYP3A16|CYP2C54|CYP3A13|CYP3A11|CYP2C29|IDO2|FADS2|CYP1A2|CYP2C50|CYP4A10|BLVRA|CYP2A22|HAO2|CP|CYP8B1|HPGD
48037	1.6318e-10	7.7428e-09	20	cofactor binding	14	6	ETNPPL|XDH|ME1|SGPL1|HACL1|ACADSB|C3|EHHADH|G6PDX|PAH|AGXT|TAT|PDXDC1|PYGL|HAO2|FMO3|ABAT|CAT|OAT|HPGD
5506	2.6224e-12	2.7285e-10	18	iron ion binding	13	5	XDH|CYP3A16|CYP3A25|CYP2C54|CYP3A13|CYP3A11|CYP2B9|CYP2C29|FADS2|PAH|CYP1A2|CALR|FTH1|BBOX1|CYP2C50|CYP4A10|LCN2|CYP8B1
16705	1.4623e-10	7.4728e-09	18	oxidoreductase activity, acting on paired donors, with incorporation or reduction of molecular oxygen	15	3	CYP2C54|CYP3A16|CYP3A25|CYP3A13|CYP3A11|CYP2B9|CYP2C29|FADS2|PAH|CYP1A2|BBOX1|CYP2C50|CYP4A10|HMOX2|CYP2A22|HMOX1|FMO3|CYP8B1
20037	2.8752e-12	2.7285e-10	17	heme binding	14	3	CYP3A16|CYP3A25|CYP2C54|CYP3A13|CYP3A11|CYP2B9|CYP2C29|IDO2|FADS2|CYP1A2|CYP2C50|CYP4A10|CYP2A22|HPX|HMOX1|CAT|CYP8B1
46906	7.0526e-12	6.0845e-10	17	tetrapyrrole binding	14	3	CYP3A16|CYP3A25|CYP2C54|CYP3A13|CYP3A11|CYP2B9|CYP2C29|IDO2|FADS2|CYP1A2|CYP2C50|CYP4A10|CYP2A22|HPX|HMOX1|CAT|CYP8B1
4497	2.7421e-09	1.0409e-07	14	monooxygenase activity	13	1	CYP4A10|CYP2A22|CYP2C54|CYP3A25|CYP3A16|CYP3A13|CYP2B9|CYP3A11|FMO3|CYP2C29|PAH|CYP1A2|CYP8B1|CYP2C50
50662	0.00013788	0.0018173	10	coenzyme binding	8	2	XDH|ME1|HACL1|ACADSB|EHHADH|G6PDX|FMO3|HAO2|CAT|HPGD
70330	1.4715e-10	7.4728e-09	9	aromatase activity	8	1	CYP2C54|CYP3A25|CYP3A16|CYP3A13|CYP2B9|CYP3A11|CYP2C29|CYP1A2|CYP2C50
8395	2.5482e-07	6.5358e-06	9	steroid hydroxylase activity	9	0	CYP2A22|CYP2C54|CYP3A25|CYP3A16|CYP2B9|CYP3A11|CYP2C29|CYP8B1|CYP2C50
16614	0.00014649	0.0019044	9	oxidoreductase activity, acting on CH-OH group of donors	7	2	XDH|ME1|HSD3B3|EHHADH|G6PDX|HAO2|HSD17B6|HPGD|ALDH3A2
16616	0.0016702	0.013432	7	oxidoreductase activity, acting on the CH-OH group of donors, NAD or NADP as acceptor	5	2	XDH|ME1|HSD3B3|EHHADH|G6PDX|HSD17B6|HPGD
8392	3.6853e-05	0.00062452	6	arachidonic acid epoxygenase activity	6	0	CYP4A10|CYP2A22|CYP2C54|CYP2B9|CYP2C29|CYP2C50
8391	4.6234e-05	0.00073127	6	arachidonic acid monooxygenase activity	6	0	CYP4A10|CYP2A22|CYP2C54|CYP2B9|CYP2C29|CYP2C50
19825	0.0013372	0.011536	5	oxygen binding	5	0	CYP2A22|CYP2C54|CYP2B9|CYP2C29|CYP2C50
50661	0.0012767	0.011116	4	NADP binding	3	1	ME1|G6PDX|FMO3|CAT
50649	0.00010423	0.0014988	3	testosterone 6-beta-hydroxylase activity	3	0	CYP3A25|CYP3A16|CYP3A11
16878	0.002868	0.021098	3	acid-thiol ligase activity	3	0	ACSL1|AACS|ACSS3
32451	0.0073931	0.048055	3	demethylase activity	3	0	CYP3A16|CYP3A11|CYP1A2
