# Supplementary material for: Proteomic Profiling of Mouse Liver following Acute Toxoplasma gondii Infection
Source: PLoS One. 2016 Mar 22;11(3):e0152022. doi: 10.1371/journal.pone.0152022 (PMC4803215; doi:10.1371/journal.pone.0152022)
Supplement: S5 Table — (XLSX) [file pone.0152022.s005.xlsx]

## Sheet: Sheet1
GeneSymbol	GeneId	ChemicalName	ChemicalId	Organism	Reference PubMedIds
GSTM1	2944	1,4-bis(2-(3,5-dichloropyridyloxy))benzene	C028474	Mus musculus	18723825|22496397
SULT2A1	6822	1,4-bis(2-(3,5-dichloropyridyloxy))benzene	C028474	Mus musculus	14742670|15004031|15986414
CYP3A13	13113	1,4-bis(2-(3,5-dichloropyridyloxy))benzene	C028474	Mus musculus	19850644|22698814
CYP2C54	404195	1,4-bis(2-(3,5-dichloropyridyloxy))benzene	C028474	Mus musculus	25270620
CYP3A16	13114	1,4-bis(2-(3,5-dichloropyridyloxy))benzene	C028474	Mus musculus	22698814
CYP3A11	13112	1,4-bis(2-(3,5-dichloropyridyloxy))benzene	C028474	Mus musculus	12049174|15986414|16109766|17627975|18692084|19041682|19196849|19686701|19850644|22496397|22698814|23152187|23626729
CYP8B1	1582	1,4-bis(2-(3,5-dichloropyridyloxy))benzene	C028474	Mus musculus	19196849|21354444
CYP2C50	107141	1,4-bis(2-(3,5-dichloropyridyloxy))benzene	C028474	Mus musculus	25270620
CYP4A10	13117	1,4-bis(2-(3,5-dichloropyridyloxy))benzene	C028474	Mus musculus	22698814
CYP3A25	56388	1,4-bis(2-(3,5-dichloropyridyloxy))benzene	C028474	Mus musculus	19850644|22698814
CYP1A2	1544	1,4-bis(2-(3,5-dichloropyridyloxy))benzene	C028474	Mus musculus	16109766|22496397|22698814|23578392
CYP2A22	233005	1,4-bis(2-(3,5-dichloropyridyloxy))benzene	C028474	Mus musculus	22698814
CYP2C29	13095	1,4-bis(2-(3,5-dichloropyridyloxy))benzene	C028474	Mus musculus	19041682|22466549|22698814|25270620
GSTM1	2944	Acetaminophen	D000082	Mus musculus	16611625|22687999|25499718
SULT2A1	6822	Acetaminophen	D000082	Mus musculus	23308384
CYP3A13	13113	Acetaminophen	D000082	Mus musculus	17562736|17585979
CYP2C54	404195	Acetaminophen	D000082	Mus musculus	21329376
CYP3A16	13114	Acetaminophen	D000082	Mus musculus	15606129|17562736|18544908
CYP3A11	13112	Acetaminophen	D000082	Mus musculus	14978233|15576447|15606129|16611625|16729303|19002106|21329376|25319358
CYP8B1	1582	Acetaminophen	D000082	Mus musculus	17562736|17585979|18544908
CYP2B9	13094	Acetaminophen	D000082	Mus musculus	17585979
CYP4A10	13117	Acetaminophen	D000082	Mus musculus	17585979|18544908
CYP3A25	56388	Acetaminophen	D000082	Mus musculus	17562736|17585979
CYP1A2	1544	Acetaminophen	D000082	Mus musculus	10445756|10977129|11376689|12958197|14978233|15576447|16141365|16557553|16611625|16729303|17562736|17585979|19002106|19679878|21329376
CYP2C29	13095	Acetaminophen	D000082	Mus musculus	17562736
GSTM1	2944	Phenobarbital	D010634	Mus musculus	18723825|20403969|23091169
SULT2A1	6822	Phenobarbital	D010634	Mus musculus	14742670|15986414|20816995
CYP3A13	13113	Phenobarbital	D010634	Mus musculus	19270015|19850644|23091169
CYP2C54	404195	Phenobarbital	D010634	Mus musculus	20403969|23091169
CYP3A11	13112	Phenobarbital	D010634	Mus musculus	12049174|15492232|15986414|16109766|17627975|17962186|18692084|19196849|19850644|20403969|23152187|23626729
CYP8B1	1582	Phenobarbital	D010634	Mus musculus	19196849|19482888
CYP2C50	107141	Phenobarbital	D010634	Mus musculus	19270015|23091169
CYP2B9	13094	Phenobarbital	D010634	Mus musculus	14570766|19270015|19482888|19850644|20403969|21335049|22342832|23091169|7771797
CYP4A10	13117	Phenobarbital	D010634	Mus musculus	19270015|19482888|23091169
CYP3A25	56388	Phenobarbital	D010634	Mus musculus	19850644
CYP1A2	1544	Phenobarbital	D010634	Mus musculus	10064569|16109766|17962186|18692084|20403969|23091169|23681119|9397191
CYP2C29	13095	Phenobarbital	D010634	Mus musculus	14570766|19482888|23091169|25270620
GSTM1	2944	perfluorooctanoic acid	C023036	Mus musculus	18281256|18467677|19429403|23626681
CYP3A13	13113	perfluorooctanoic acid	C023036	Mus musculus	18281256
CYP2C54	404195	perfluorooctanoic acid	C023036	Mus musculus	18467677
CYP3A11	13112	perfluorooctanoic acid	C023036	Mus musculus	18467677|18648086|19429403|20936131|22154759
CYP8B1	1582	perfluorooctanoic acid	C023036	Mus musculus	17681415
CYP2C50	107141	perfluorooctanoic acid	C023036	Mus musculus	18281256|19429403
CYP2B9	13094	perfluorooctanoic acid	C023036	Mus musculus	18281256
CYP4A10	13117	perfluorooctanoic acid	C023036	Mus musculus	18281256|19751795|21499893|23143925|25092180
CYP3A25	56388	perfluorooctanoic acid	C023036	Mus musculus	18467677|19429403
CYP1A2	1544	perfluorooctanoic acid	C023036	Mus musculus	18281256|20118188
CYP2C29	13095	perfluorooctanoic acid	C023036	Mus musculus	18281256|18467677|20118188|23626681
GSTM1	2944	pirinixic acid	C006253	Mus musculus	18467677|20813756
CYP3A13	13113	pirinixic acid	C006253	Mus musculus	18445702|19710929|19850644
CYP2C54	404195	pirinixic acid	C006253	Mus musculus	18467677|20813756|20936131|23811191
CYP3A11	13112	pirinixic acid	C006253	Mus musculus	15375163|17962186|19176532|19850644
CYP8B1	1582	pirinixic acid	C006253	Mus musculus	15777286|16221962|18445702|19176532|23811191
CYP2C50	107141	pirinixic acid	C006253	Mus musculus	18467677|20936131
CYP2B9	13094	pirinixic acid	C006253	Mus musculus	11798191|20813756
CYP4A10	13117	pirinixic acid	C006253	Mus musculus	12727805|15302862|15363585|15375163|15777286|16221962|16357043|17084873|17426115|17932310|18301758|18445702|18489776|19359353|19850644|20059764|20637823|20813756|23626729|23811191|25270620
CYP3A25	56388	pirinixic acid	C006253	Mus musculus	18467677|19710929|19850644
CYP1A2	1544	pirinixic acid	C006253	Mus musculus	17962186|18467677|20059764|20813756|23811191
CYP2C29	13095	pirinixic acid	C006253	Mus musculus	17405874|17950772|20813756
GSTM1	2944	Benzo(a)pyrene	D001564	Mus musculus	15034205|19770486|20127859|21569818|22228805
CYP3A13	13113	Benzo(a)pyrene	D001564	Mus musculus	20127859
CYP3A16	13114	Benzo(a)pyrene	D001564	Mus musculus	20127859
CYP3A11	13112	Benzo(a)pyrene	D001564	Mus musculus	20127859
CYP8B1	1582	Benzo(a)pyrene	D001564	Mus musculus	19770486|22228805
CYP2B9	13094	Benzo(a)pyrene	D001564	Mus musculus	21964900
CYP3A25	56388	Benzo(a)pyrene	D001564	Mus musculus	20127859
CYP1A2	1544	Benzo(a)pyrene	D001564	Mus musculus	11171528|11356909|14562683|15034205|15863256|16256281|17997381|18321868|1849469|19406224|19770486|19896525|19961161|20371670|21715664|22466549|22613061|7750161|8961944
CYP2C29	13095	Benzo(a)pyrene	D001564	Mus musculus	19770486|20127859
GSTM1	2944	Diethylnitrosamine	D004052	Mus musculus	23457121
CYP3A13	13113	Diethylnitrosamine	D004052	Mus musculus	17942915
CYP3A11	13112	Diethylnitrosamine	D004052	Mus musculus	15492232
CYP2C50	107141	Diethylnitrosamine	D004052	Mus musculus	12771043
CYP2B9	13094	Diethylnitrosamine	D004052	Mus musculus	17917374|19690152
CYP4A10	13117	Diethylnitrosamine	D004052	Mus musculus	12771043|17917374|19100860
CYP1A2	1544	Diethylnitrosamine	D004052	Mus musculus	20118626
CYP2A22	233005	Diethylnitrosamine	D004052	Mus musculus	21607683
CYP2C29	13095	Diethylnitrosamine	D004052	Mus musculus	12771043
GSTM1	2944	Tetrachlorodibenzodioxin	D013749	Mus musculus	15034205|16214954|17949056|18172886|18796159|19474220|20702594|21570461|22496397|9443932
CYP3A13	13113	Tetrachlorodibenzodioxin	D013749	Mus musculus	16214954|16984957|18796159|21570461|21851831|23846873
CYP3A11	13112	Tetrachlorodibenzodioxin	D013749	Mus musculus	15591033|16214954|17942748|20005886|21095216|21851831|22496397|22978700|23846873
CYP8B1	1582	Tetrachlorodibenzodioxin	D013749	Mus musculus	21846477
CYP2C50	107141	Tetrachlorodibenzodioxin	D013749	Mus musculus	16214954
CYP2B9	13094	Tetrachlorodibenzodioxin	D013749	Mus musculus	21570461
CYP4A10	13117	Tetrachlorodibenzodioxin	D013749	Mus musculus	17949056|18172886|19770486
CYP1A2	1544	Tetrachlorodibenzodioxin	D013749	Mus musculus	10448125|10986007|11043581|1313028|15003330|15034205|15252868|15722456|15902423|16214954|16636061|16929009|17949056|17997381|18163543|18295293|18372398|18434241|18796159|19695277|19770486|20007409|20595379|20702594|20819909|20935161|21095216|21354282|21534955|21851831|21889950|22082335|22230337|22491429|22496397|22535251|22579925|23231920|23423713|23674508|24213002|24713691|2505256|2512931|252706…
CYP2C29	13095	Tetrachlorodibenzodioxin	D013749	Mus musculus	17949056|19770486
GSTM1	2944	Clofibrate	D002994	Mus musculus	22496397
CYP3A13	13113	Clofibrate	D002994	Mus musculus	17585979
CYP3A11	13112	Clofibrate	D002994	Mus musculus	17627975|22496397
CYP8B1	1582	Clofibrate	D002994	Mus musculus	17585979
CYP2B9	13094	Clofibrate	D002994	Mus musculus	11356909|17585979
CYP4A10	13117	Clofibrate	D002994	Mus musculus	11356909|17585979|20637823|22342832|23811191|25270620
CYP3A25	56388	Clofibrate	D002994	Mus musculus	17585979
CYP1A2	1544	Clofibrate	D002994	Mus musculus	17585979
GSTM1	2944	Dietary Fats	D004041	Mus musculus	18367378|19680557
CYP3A16	13114	Dietary Fats	D004041	Mus musculus	15238619
CYP8B1	1582	Dietary Fats	D004041	Mus musculus	19680557|22609946
CYP2B9	13094	Dietary Fats	D004041	Mus musculus	17086191|19680557|22609946
CYP4A10	13117	Dietary Fats	D004041	Mus musculus	16357043|18457598
CYP3A25	56388	Dietary Fats	D004041	Mus musculus	19467301
CYP1A2	1544	Dietary Fats	D004041	Mus musculus	22609946|23358370
CYP2C29	13095	Dietary Fats	D004041	Mus musculus	18457598|19680557|22609946
GSTM1	2944	Diethylhexyl Phthalate	D004051	Mus musculus	19245819|19850644
CYP3A13	13113	Diethylhexyl Phthalate	D004051	Mus musculus	19850644
CYP2C54	404195	Diethylhexyl Phthalate	D004051	Mus musculus	19850644
CYP3A11	13112	Diethylhexyl Phthalate	D004051	Mus musculus	19245819|19850644
CYP8B1	1582	Diethylhexyl Phthalate	D004051	Mus musculus	19850644
CYP2B9	13094	Diethylhexyl Phthalate	D004051	Mus musculus	19850644
CYP4A10	13117	Diethylhexyl Phthalate	D004051	Mus musculus	11356909|19245819|19850644
CYP2C29	13095	Diethylhexyl Phthalate	D004051	Mus musculus	19245819|19850644
GSTM1	2944	fumonisin B1	C056933	Mus musculus	16221962
CYP3A13	13113	fumonisin B1	C056933	Mus musculus	16221962
CYP3A16	13114	fumonisin B1	C056933	Mus musculus	16221962
CYP3A11	13112	fumonisin B1	C056933	Mus musculus	16221962
CYP8B1	1582	fumonisin B1	C056933	Mus musculus	16221962
CYP4A10	13117	fumonisin B1	C056933	Mus musculus	16221962
CYP3A25	56388	fumonisin B1	C056933	Mus musculus	16221962
CYP2C29	13095	fumonisin B1	C056933	Mus musculus	16221962
GSTM1	2944	propiconazole	C045950	Mus musculus	21278054|22334560
CYP2C54	404195	propiconazole	C045950	Mus musculus	21278054|22334560
CYP3A11	13112	propiconazole	C045950	Mus musculus	15603923|16730040|19010342
CYP2C50	107141	propiconazole	C045950	Mus musculus	21278054|22334560
CYP2B9	13094	propiconazole	C045950	Mus musculus	22334560|23970803
CYP4A10	13117	propiconazole	C045950	Mus musculus	21278054
CYP1A2	1544	propiconazole	C045950	Mus musculus	16730040|19010342|22334560
CYP2C29	13095	propiconazole	C045950	Mus musculus	21278054
GSTM1	2944	2,4,5,2',4',5'-hexachlorobiphenyl	C014024	Mus musculus	23457121
CYP3A13	13113	2,4,5,2',4',5'-hexachlorobiphenyl	C014024	Mus musculus	21851831
CYP2C54	404195	2,4,5,2',4',5'-hexachlorobiphenyl	C014024	Mus musculus	20005886
CYP3A11	13112	2,4,5,2',4',5'-hexachlorobiphenyl	C014024	Mus musculus	20005886|21851831
CYP2B9	13094	2,4,5,2',4',5'-hexachlorobiphenyl	C014024	Mus musculus	20005886|21851831|25510870
CYP3A25	56388	2,4,5,2',4',5'-hexachlorobiphenyl	C014024	Mus musculus	20005886|21851831
CYP1A2	1544	2,4,5,2',4',5'-hexachlorobiphenyl	C014024	Mus musculus	20961953|21571617|21851831
SULT2A1	6822	Cyclosporine	D016572	Mus musculus	23308384
CYP3A11	13112	Cyclosporine	D016572	Mus musculus	19770486
CYP8B1	1582	Cyclosporine	D016572	Mus musculus	19770486
CYP2C50	107141	Cyclosporine	D016572	Mus musculus	19770486
CYP4A10	13117	Cyclosporine	D016572	Mus musculus	19770486
CYP3A25	56388	Cyclosporine	D016572	Mus musculus	19770486
CYP2C29	13095	Cyclosporine	D016572	Mus musculus	19770486
GSTM1	2944	Dexamethasone	D003907	Mus musculus	21041162|22733784
SULT2A1	6822	Dexamethasone	D003907	Mus musculus	15541768
CYP3A13	13113	Dexamethasone	D003907	Mus musculus	14570766
CYP3A16	13114	Dexamethasone	D003907	Mus musculus	14570766
CYP3A11	13112	Dexamethasone	D003907	Mus musculus	14570766|15075359|15617534|15919853|17627975|19144771|22342832
CYP2B9	13094	Dexamethasone	D003907	Mus musculus	7771797
CYP3A25	56388	Dexamethasone	D003907	Mus musculus	14570766
GSTM1	2944	Lithocholic Acid	D008095	Mus musculus	20977460
CYP3A11	13112	Lithocholic Acid	D008095	Mus musculus	15358766|15489543|15824121|18420780|19196849|20359477|22982774|23034213
CYP8B1	1582	Lithocholic Acid	D008095	Mus musculus	16436656|19196849|20359477
CYP4A10	13117	Lithocholic Acid	D008095	Mus musculus	20359477
CYP3A25	56388	Lithocholic Acid	D008095	Mus musculus	20359477
CYP1A2	1544	Lithocholic Acid	D008095	Mus musculus	18420780
CYP2C29	13095	Lithocholic Acid	D008095	Mus musculus	18420780
GSTM1	2944	perfluorooctane sulfonic acid	C076994	Mus musculus	19429403
CYP3A13	13113	perfluorooctane sulfonic acid	C076994	Mus musculus	20936131
CYP2C54	404195	perfluorooctane sulfonic acid	C076994	Mus musculus	20936131
CYP3A11	13112	perfluorooctane sulfonic acid	C076994	Mus musculus	19429403
CYP2C50	107141	perfluorooctane sulfonic acid	C076994	Mus musculus	19429403
CYP3A25	56388	perfluorooctane sulfonic acid	C076994	Mus musculus	19429403
CYP1A2	1544	perfluorooctane sulfonic acid	C076994	Mus musculus	20936131
GSTM1	2944	Aflatoxin B1	D016604	Mus musculus	19770486
CYP2C54	404195	Aflatoxin B1	D016604	Mus musculus	19770486
CYP8B1	1582	Aflatoxin B1	D016604	Mus musculus	19770486
CYP2C50	107141	Aflatoxin B1	D016604	Mus musculus	19770486
CYP3A25	56388	Aflatoxin B1	D016604	Mus musculus	19770486
CYP1A2	1544	Aflatoxin B1	D016604	Mus musculus	19770486
CYP3A11	13112	Griseofulvin	D006118	Mus musculus	12735108
CYP2B9	13094	Griseofulvin	D006118	Mus musculus	12735108
CYP4A10	13117	Griseofulvin	D006118	Mus musculus	12735108
CYP3A25	56388	Griseofulvin	D006118	Mus musculus	12735108
CYP1A2	1544	Griseofulvin	D006118	Mus musculus	12735108
CYP2C29	13095	Griseofulvin	D006118	Mus musculus	12735108
GSTM1	2944	Mercuric Chloride	D008627	Mus musculus	9434069
CYP3A11	13112	Mercuric Chloride	D008627	Mus musculus	21435368
CYP2B9	13094	Mercuric Chloride	D008627	Mus musculus	24472606
CYP4A10	13117	Mercuric Chloride	D008627	Mus musculus	21435368|24472606
CYP3A25	56388	Mercuric Chloride	D008627	Mus musculus	21435368
CYP2C29	13095	Mercuric Chloride	D008627	Mus musculus	24472606
GSTM1	2944	Ozone	D010126	Mus musculus	12763052
CYP3A16	13114	Ozone	D010126	Mus musculus	16183385
CYP3A11	13112	Ozone	D010126	Mus musculus	16183385
CYP8B1	1582	Ozone	D010126	Mus musculus	16183385
CYP1A2	1544	Ozone	D010126	Mus musculus	16183385
CYP2C29	13095	Ozone	D010126	Mus musculus	16183385
GSTM1	2944	Pregnenolone Carbonitrile	D011285	Mus musculus	18723825|20693526|22496397
SULT2A1	6822	Pregnenolone Carbonitrile	D011285	Mus musculus	12370413|14742670|15541768
CYP3A11	13112	Pregnenolone Carbonitrile	D011285	Mus musculus	15075359|15456840|15541768|15710363|15919853|15986414|16155002|16267138|17627975|19144771|20359477|20693526|21920351|21933665|22024132|22466549|22496397|22698814|22982774|23626729
CYP8B1	1582	Pregnenolone Carbonitrile	D011285	Mus musculus	20359477
CYP4A10	13117	Pregnenolone Carbonitrile	D011285	Mus musculus	20359477|22698814|23626729
CYP3A25	56388	Pregnenolone Carbonitrile	D011285	Mus musculus	20359477
GSTM1	2944	pyrazole	C031280	Mus musculus	14610226|17945193
CYP2C54	404195	pyrazole	C031280	Mus musculus	17945193
CYP3A11	13112	pyrazole	C031280	Mus musculus	17945193
CYP8B1	1582	pyrazole	C031280	Mus musculus	17945193
CYP3A25	56388	pyrazole	C031280	Mus musculus	17945193
CYP2C29	13095	pyrazole	C031280	Mus musculus	17945193
SULT2A1	6822	sodium arsenite	C017947	Mus musculus	17451858
CYP3A13	13113	sodium arsenite	C017947	Mus musculus	11353140
CYP2B9	13094	sodium arsenite	C017947	Mus musculus	11353140|16507464|17350061
CYP4A10	13117	sodium arsenite	C017947	Mus musculus	17350061|17451858
CYP3A25	56388	sodium arsenite	C017947	Mus musculus	11353140|17350061|17451858
CYP1A2	1544	sodium arsenite	C017947	Mus musculus	17451858|22535251
CYP3A13	13113	Tamoxifen	D013629	Mus musculus	25123088
CYP3A11	13112	Tamoxifen	D013629	Mus musculus	18420780
CYP8B1	1582	Tamoxifen	D013629	Mus musculus	25123088
CYP2B9	13094	Tamoxifen	D013629	Mus musculus	7771797
CYP1A2	1544	Tamoxifen	D013629	Mus musculus	18420780
CYP2C29	13095	Tamoxifen	D013629	Mus musculus	18420780
GSTM1	2944	Valproic Acid	D014635	Mus musculus	17292431
CYP8B1	1582	Valproic Acid	D014635	Mus musculus	24489787
CYP2C50	107141	Valproic Acid	D014635	Mus musculus	17963808
CYP2B9	13094	Valproic Acid	D014635	Mus musculus	17963808|24489787
CYP4A10	13117	Valproic Acid	D014635	Mus musculus	17963808|24535564
CYP1A2	1544	Valproic Acid	D014635	Mus musculus	17292431
CYP3A11	13112	ciprofibrate	C019304	Mus musculus	17962186
CYP2C50	107141	ciprofibrate	C019304	Mus musculus	12771043
CYP4A10	13117	ciprofibrate	C019304	Mus musculus	12771043
CYP1A2	1544	ciprofibrate	C019304	Mus musculus	17962186
CYP2C29	13095	ciprofibrate	C019304	Mus musculus	12771043
GSTM1	2944	cyproconazole	C093628	Mus musculus	22334560
CYP2C54	404195	cyproconazole	C093628	Mus musculus	22334560
CYP2C50	107141	cyproconazole	C093628	Mus musculus	22334560
CYP2B9	13094	cyproconazole	C093628	Mus musculus	22334560
CYP1A2	1544	cyproconazole	C093628	Mus musculus	22334560
GSTM1	2944	epoxiconazole	C109476	Mus musculus	22334560
CYP2C54	404195	epoxiconazole	C109476	Mus musculus	22334560|23970803
CYP2C50	107141	epoxiconazole	C109476	Mus musculus	22334560
CYP2B9	13094	epoxiconazole	C109476	Mus musculus	22334560|23970803
CYP1A2	1544	epoxiconazole	C109476	Mus musculus	22334560
CYP3A13	13113	Ethanol	D000431	Mus musculus	19167417
CYP3A11	13112	Ethanol	D000431	Mus musculus	24853400
CYP8B1	1582	Ethanol	D000431	Mus musculus	19167417|23894352
CYP2B9	13094	Ethanol	D000431	Mus musculus	19167417
CYP4A10	13117	Ethanol	D000431	Mus musculus	19167417|20118189|20637825|24155903
GSTM1	2944	Lipopolysaccharides	D008070	Mus musculus	23107598
CYP3A11	13112	Lipopolysaccharides	D008070	Mus musculus	15312236|15617534|15976188|22466549
CYP4A10	13117	Lipopolysaccharides	D008070	Mus musculus	21689150
CYP1A2	1544	Lipopolysaccharides	D008070	Mus musculus	22466549
CYP2C29	13095	Lipopolysaccharides	D008070	Mus musculus	22466549
GSTM1	2944	Phenytoin	D010672	Mus musculus	21224054
CYP3A11	13112	Phenytoin	D010672	Mus musculus	17505019|19490052|21224054
CYP2B9	13094	Phenytoin	D010672	Mus musculus	21224054
CYP4A10	13117	Phenytoin	D010672	Mus musculus	21224054
CYP2C29	13095	Phenytoin	D010672	Mus musculus	15155833|19136022|21766881
GSTM1	2944	Plant Extracts	D010936	Mus musculus	15570060
SULT2A1	6822	Plant Extracts	D010936	Mus musculus	14742670
CYP3A11	13112	Plant Extracts	D010936	Mus musculus	22178802
CYP1A2	1544	Plant Extracts	D010936	Mus musculus	18158835|23262642
CYP2C29	13095	Plant Extracts	D010936	Mus musculus	22178802
CYP3A11	13112	Potassium Dichromate	D011192	Mus musculus	23608068
CYP2B9	13094	Potassium Dichromate	D011192	Mus musculus	23608068
CYP3A25	56388	Potassium Dichromate	D011192	Mus musculus	23608068
CYP1A2	1544	Potassium Dichromate	D011192	Mus musculus	23608068
CYP2C29	13095	Potassium Dichromate	D011192	Mus musculus	23608068
GSTM1	2944	Rifampin	D012293	Mus musculus	21224054
SULT2A1	6822	Rifampin	D012293	Mus musculus	12370413
CYP3A11	13112	Rifampin	D012293	Mus musculus	20869979|21224054|22467028|23153560
CYP2B9	13094	Rifampin	D012293	Mus musculus	21224054
CYP4A10	13117	Rifampin	D012293	Mus musculus	21224054
GSTM1	2944	4,4'-diaminodiphenylmethane	C009505	Mus musculus	18648102
CYP3A13	13113	4,4'-diaminodiphenylmethane	C009505	Mus musculus	18648102
CYP8B1	1582	4,4'-diaminodiphenylmethane	C009505	Mus musculus	18648102
CYP2B9	13094	4,4'-diaminodiphenylmethane	C009505	Mus musculus	18648102
CYP3A11	13112	andrographolide	C030419	Mus musculus	19737545
CYP8B1	1582	andrographolide	C030419	Mus musculus	19737545
CYP2B9	13094	andrographolide	C030419	Mus musculus	19737545
CYP1A2	1544	andrographolide	C030419	Mus musculus	17825862|19737545
GSTM1	2944	Atrazine	D001280	Mus musculus	22515965
CYP3A11	13112	Atrazine	D001280	Mus musculus	22515965
CYP2B9	13094	Atrazine	D001280	Mus musculus	22515965
CYP2C29	13095	Atrazine	D001280	Mus musculus	22515965
CYP3A11	13112	Berberine	D001599	Mus musculus	22342832
CYP2B9	13094	Berberine	D001599	Mus musculus	22342832
CYP4A10	13117	Berberine	D001599	Mus musculus	22342832
CYP1A2	1544	Berberine	D001599	Mus musculus	22342832
GSTM1	2944	beta-Naphthoflavone	D019324	Mus musculus	18723825
CYP3A11	13112	beta-Naphthoflavone	D019324	Mus musculus	17627975|19737545
CYP2B9	13094	beta-Naphthoflavone	D019324	Mus musculus	19737545
CYP1A2	1544	beta-Naphthoflavone	D019324	Mus musculus	19737545|21745492|2208584|22342832|22491429|25174530
GSTM1	2944	Chlorpyrifos	D004390	Mus musculus	22515965
CYP3A11	13112	Chlorpyrifos	D004390	Mus musculus	22515965
CYP2B9	13094	Chlorpyrifos	D004390	Mus musculus	22515965
CYP2C29	13095	Chlorpyrifos	D004390	Mus musculus	22515965
SULT2A1	6822	Cholic Acid	D019826	Mus musculus	17521389|22961653
CYP8B1	1582	Cholic Acid	D019826	Mus musculus	17521389
CYP2B9	13094	Cholic Acid	D019826	Mus musculus	17521389
CYP4A10	13117	Cholic Acid	D019826	Mus musculus	17521389
CYP8B1	1582	Choline	D002794	Mus musculus	18952117
CYP2B9	13094	Choline	D002794	Mus musculus	20938992
CYP4A10	13117	Choline	D002794	Mus musculus	20118189
CYP2C29	13095	Choline	D002794	Mus musculus	22872676
CYP3A11	13112	Drugs, Chinese Herbal	D004365	Mus musculus	21435368
CYP3A25	56388	Drugs, Chinese Herbal	D004365	Mus musculus	21435368
CYP1A2	1544	Drugs, Chinese Herbal	D004365	Mus musculus	23262642
CYP2C29	13095	Drugs, Chinese Herbal	D004365	Mus musculus	16267138
GSTM1	2944	Endosulfan	D004726	Mus musculus	22515965
CYP3A11	13112	Endosulfan	D004726	Mus musculus	22515965
CYP2B9	13094	Endosulfan	D004726	Mus musculus	22515965
CYP2C29	13095	Endosulfan	D004726	Mus musculus	22515965
GSTM1	2944	Fluconazole	D015725	Mus musculus	16730040
CYP3A11	13112	Fluconazole	D015725	Mus musculus	16730040
CYP1A2	1544	Fluconazole	D015725	Mus musculus	16730040
CYP2C29	13095	Fluconazole	D015725	Mus musculus	16730040
GSTM1	2944	furan	C039281	Mus musculus	20194422|24183702
CYP3A16	13114	furan	C039281	Mus musculus	24183702
CYP4A10	13117	furan	C039281	Mus musculus	20194422
CYP2C29	13095	furan	C039281	Mus musculus	20194422
CYP8B1	1582	Methionine	D008715	Mus musculus	18952117
CYP2B9	13094	Methionine	D008715	Mus musculus	20938992
CYP4A10	13117	Methionine	D008715	Mus musculus	20118189
CYP2C29	13095	Methionine	D008715	Mus musculus	22872676
GSTM1	2944	Monocrotaline	D016686	Mus musculus	21224054
CYP3A11	13112	Monocrotaline	D016686	Mus musculus	21224054
CYP2B9	13094	Monocrotaline	D016686	Mus musculus	21224054
CYP4A10	13117	Monocrotaline	D016686	Mus musculus	21224054
GSTM1	2944	Nanotubes, Carbon	D037742	Mus musculus	25554681
CYP3A13	13113	Nanotubes, Carbon	D037742	Mus musculus	25554681
CYP2B9	13094	Nanotubes, Carbon	D037742	Mus musculus	25554681
CYP4A10	13117	Nanotubes, Carbon	D037742	Mus musculus	25554681
GSTM1	2944	palm oil	C041786	Mus musculus	19680557
CYP8B1	1582	palm oil	C041786	Mus musculus	19680557
CYP2B9	13094	palm oil	C041786	Mus musculus	19680557
CYP2C29	13095	palm oil	C041786	Mus musculus	19680557
CYP3A13	13113	Quercetin	D011794	Mus musculus	19270413
CYP3A11	13112	Quercetin	D011794	Mus musculus	18420780
CYP1A2	1544	Quercetin	D011794	Mus musculus	18420780
CYP2C29	13095	Quercetin	D011794	Mus musculus	18420780
CYP3A11	13112	resveratrol	C059514	Mus musculus	18420780
CYP2B9	13094	resveratrol	C059514	Mus musculus	17086191
CYP1A2	1544	resveratrol	C059514	Mus musculus	16684708|18420780|18789925
CYP2C29	13095	resveratrol	C059514	Mus musculus	18420780
CYP3A11	13112	Streptozocin	D013311	Mus musculus	22342832
CYP2B9	13094	Streptozocin	D013311	Mus musculus	22342832
CYP4A10	13117	Streptozocin	D013311	Mus musculus	22342832
CYP1A2	1544	Streptozocin	D013311	Mus musculus	12700423
CYP3A13	13113	triadimefon	C032910	Mus musculus	19010342
CYP3A11	13112	triadimefon	C032910	Mus musculus	16730040|19010342
CYP8B1	1582	triadimefon	C032910	Mus musculus	16730040
CYP2C29	13095	triadimefon	C032910	Mus musculus	16730040
CYP3A11	13112	2-Acetylaminofluorene	D015073	Mus musculus	16381673
CYP1A2	1544	2-Acetylaminofluorene	D015073	Mus musculus	16381673
CYP2A22	233005	2-Acetylaminofluorene	D015073	Mus musculus	21607683
CYP3A16	13114	3-hydroxyacetanilide	C026137	Mus musculus	18544908
CYP8B1	1582	3-hydroxyacetanilide	C026137	Mus musculus	18544908
CYP4A10	13117	3-hydroxyacetanilide	C026137	Mus musculus	18544908
SULT2A1	6822	Androstenols	D000737	Mus musculus	14742670
CYP3A11	13112	Androstenols	D000737	Mus musculus	12049174|17962186
CYP1A2	1544	Androstenols	D000737	Mus musculus	17962186
GSTM1	2944	Carbon Tetrachloride	D002251	Mus musculus	15650968
CYP3A11	13112	Carbon Tetrachloride	D002251	Mus musculus	16273607|18038451
CYP1A2	1544	Carbon Tetrachloride	D002251	Mus musculus	16445600|17084009|18038451
CYP2C54	404195	Chlordan	D002706	Mus musculus	20403969
CYP3A11	13112	Chlordan	D002706	Mus musculus	20403969
CYP2B9	13094	Chlordan	D002706	Mus musculus	20403969
CYP8B1	1582	Ciguatoxins	D002922	Mus musculus	18353800
CYP2B9	13094	Ciguatoxins	D002922	Mus musculus	18353800
CYP4A10	13117	Ciguatoxins	D002922	Mus musculus	18353800
CYP3A11	13112	Cobalt	D003035	Mus musculus	22147119
CYP4A10	13117	Cobalt	D003035	Mus musculus	22147119
CYP2C29	13095	Cobalt	D003035	Mus musculus	22147119
CYP3A11	13112	cobaltous chloride	C018021	Mus musculus	23528251
CYP2B9	13094	cobaltous chloride	C018021	Mus musculus	23528251
CYP2C29	13095	cobaltous chloride	C018021	Mus musculus	23528251
GSTM1	2944	cyanoginosin LR	C057862	Mus musculus	17383702|17654400
CYP8B1	1582	cyanoginosin LR	C057862	Mus musculus	17383702
CYP1A2	1544	cyanoginosin LR	C057862	Mus musculus	17383702
CYP3A13	13113	Cyclophosphamide	D003520	Mus musculus	24819615
CYP1A2	1544	Cyclophosphamide	D003520	Mus musculus	18420780
CYP2C29	13095	Cyclophosphamide	D003520	Mus musculus	24819615
CYP3A11	13112	cypermethrin	C017160	Mus musculus	18420780
CYP1A2	1544	cypermethrin	C017160	Mus musculus	18420780
CYP2C29	13095	cypermethrin	C017160	Mus musculus	18420780
CYP3A11	13112	daidzein	C004742	Mus musculus	18420780
CYP1A2	1544	daidzein	C004742	Mus musculus	18420780
CYP2C29	13095	daidzein	C004742	Mus musculus	18420780
GSTM1	2944	dicyclanil	C121718	Mus musculus	15664270
CYP1A2	1544	dicyclanil	C121718	Mus musculus	15664270|20118626
CYP2C29	13095	dicyclanil	C121718	Mus musculus	15664270
CYP3A16	13114	Fatty Acids, Nonesterified	D005230	Mus musculus	12130701
CYP2B9	13094	Fatty Acids, Nonesterified	D005230	Mus musculus	12130701
CYP2C29	13095	Fatty Acids, Nonesterified	D005230	Mus musculus	12130701
CYP2B9	13094	Folic Acid	D005492	Mus musculus	20938992
CYP4A10	13117	Folic Acid	D005492	Mus musculus	20118189
CYP2C29	13095	Folic Acid	D005492	Mus musculus	22872676
CYP3A11	13112	Ketoconazole	D007654	Mus musculus	18420780
CYP1A2	1544	Ketoconazole	D007654	Mus musculus	1567206|18420780
CYP2C29	13095	Ketoconazole	D007654	Mus musculus	18420780
CYP3A11	13112	Metformin	D008687	Mus musculus	21920351|22342832
CYP2B9	13094	Metformin	D008687	Mus musculus	22342832
CYP4A10	13117	Metformin	D008687	Mus musculus	22342832
CYP3A11	13112	Methoxsalen	D008730	Mus musculus	18420780|22173200
CYP1A2	1544	Methoxsalen	D008730	Mus musculus	18420780
CYP2C29	13095	Methoxsalen	D008730	Mus musculus	18420780
CYP3A11	13112	Methoxychlor	D008731	Mus musculus	18420780
CYP1A2	1544	Methoxychlor	D008731	Mus musculus	21252393
CYP2C29	13095	Methoxychlor	D008731	Mus musculus	16280380|18420780|21252393
CYP3A11	13112	Methylmercury Compounds	D008767	Mus musculus	21435368
CYP4A10	13117	Methylmercury Compounds	D008767	Mus musculus	21435368
CYP3A25	56388	Methylmercury Compounds	D008767	Mus musculus	21435368
CYP3A11	13112	Nifedipine	D009543	Mus musculus	18420780
CYP1A2	1544	Nifedipine	D009543	Mus musculus	18420780
CYP2C29	13095	Nifedipine	D009543	Mus musculus	18420780
CYP3A11	13112	o-Aminoazotoluene	D009762	Mus musculus	21672546
CYP1A2	1544	o-Aminoazotoluene	D009762	Mus musculus	10887293|14562683|15863256
CYP2C29	13095	o-Aminoazotoluene	D009762	Mus musculus	21672546
CYP8B1	1582	Oleanolic Acid	D009828	Mus musculus	23948738
CYP4A10	13117	Oleanolic Acid	D009828	Mus musculus	23948738
CYP1A2	1544	Oleanolic Acid	D009828	Mus musculus	23948738
GSTM1	2944	oltipraz	C026209	Mus musculus	18723825|22496397
CYP3A11	13112	oltipraz	C026209	Mus musculus	22496397
CYP1A2	1544	oltipraz	C026209	Mus musculus	22496397
CYP3A13	13113	pantogab	C016030	Mus musculus	17379144
CYP2C54	404195	pantogab	C016030	Mus musculus	17379144
CYP2C50	107141	pantogab	C016030	Mus musculus	17379144
GSTM1	2944	tallow	C013698	Mus musculus	19680557
CYP8B1	1582	tallow	C013698	Mus musculus	19680557
CYP2C29	13095	tallow	C013698	Mus musculus	19680557
CYP3A11	13112	Testosterone	D013739	Mus musculus	18420780
CYP2B9	13094	Testosterone	D013739	Mus musculus	20844152|21669218|7771797
CYP2C29	13095	Testosterone	D013739	Mus musculus	18420780
CYP3A11	13112	Tretinoin	D014212	Mus musculus	18420780
CYP1A2	1544	Tretinoin	D014212	Mus musculus	18420780
CYP2C29	13095	Tretinoin	D014212	Mus musculus	18420780
CYP2C54	404195	Trichloroethylene	D014241	Mus musculus	25549359
CYP4A10	13117	Trichloroethylene	D014241	Mus musculus	15363585|21135412|23575800|25549359
CYP1A2	1544	Trichloroethylene	D014241	Mus musculus	19254012
CYP3A11	13112	Verapamil	D014700	Mus musculus	18420780
CYP1A2	1544	Verapamil	D014700	Mus musculus	18420780
CYP2C29	13095	Verapamil	D014700	Mus musculus	18420780
GSTM1	2944	1,2-dithiol-3-thione	C049325	Mus musculus	18367636
CYP4A10	13117	1,2-dithiol-3-thione	C049325	Mus musculus	15302862
CYP2B9	13094	2,2',3',4,4',5-hexachlorobiphenyl	C029790	Mus musculus	25510870
CYP1A2	1544	2,2',3',4,4',5-hexachlorobiphenyl	C029790	Mus musculus	20961953|21571617
CYP3A11	13112	2,3,3',4,4',5-hexachlorobiphenyl	C087667	Mus musculus	17324954
CYP1A2	1544	2,3,3',4,4',5-hexachlorobiphenyl	C087667	Mus musculus	10986007|23674508
GSTM1	2944	2,3,7,8-tetrachlorodibenzofuran	C014211	Mus musculus	20702594
CYP1A2	1544	2,3,7,8-tetrachlorodibenzofuran	C014211	Mus musculus	20702594|24713691
SULT2A1	6822	24-norursodeoxycholic acid	C081331	Mus musculus	16472600
CYP3A11	13112	24-norursodeoxycholic acid	C081331	Mus musculus	16472600
CYP3A25	56388	3,4,3',4'-tetrachlorobiphenyl	C028451	Mus musculus	19467301
CYP1A2	1544	3,4,3',4'-tetrachlorobiphenyl	C028451	Mus musculus	12117779|19467301|20961953|21571617
GSTM1	2944	3,4,5,3',4'-pentachlorobiphenyl	C023035	Mus musculus	18723825
CYP1A2	1544	3,4,5,3',4'-pentachlorobiphenyl	C023035	Mus musculus	10986007|20702594|20961953|21335049|21571617|23674508
CYP1A2	1544	5-methoxyindole	C487413	Mus musculus	18420780
CYP2C29	13095	5-methoxyindole	C487413	Mus musculus	18420780
CYP1A2	1544	9-anthraldehyde	C073050	Mus musculus	21766881
CYP2C29	13095	9-anthraldehyde	C073050	Mus musculus	21766881|8394082
GSTM1	2944	allyl sulfide	C038491	Mus musculus	18723825
CYP3A11	13112	allyl sulfide	C038491	Mus musculus	17627975
SULT2A1	6822	Amiodarone	D000638	Mus musculus	23308384
CYP4A10	13117	Amiodarone	D000638	Mus musculus	15265979|24535564
CYP3A11	13112	angelicin	C011659	Mus musculus	22173200
CYP1A2	1544	angelicin	C011659	Mus musculus	18692084
CYP3A11	13112	aroclor 1260	C026987	Mus musculus	24998970
CYP1A2	1544	aroclor 1260	C026987	Mus musculus	24998970
CYP3A11	13112	artemisinine	C031327	Mus musculus	17962186
CYP1A2	1544	artemisinine	C031327	Mus musculus	17962186
CYP2B9	13094	Ascorbic Acid	D001205	Mus musculus	17917374
CYP4A10	13117	Ascorbic Acid	D001205	Mus musculus	17917374
CYP3A11	13112	Azoxymethane	D001397	Mus musculus	18038451
CYP1A2	1544	Azoxymethane	D001397	Mus musculus	18038451
CYP3A11	13112	bergamottin	C068337	Mus musculus	18692084
CYP1A2	1544	bergamottin	C068337	Mus musculus	18692084
SULT2A1	6822	Bile Acids and Salts	D001647	Mus musculus	15986414
CYP3A11	13112	Bile Acids and Salts	D001647	Mus musculus	19965603
GSTM1	2944	Butylated Hydroxyanisole	D002083	Mus musculus	11309284|11895860|11991805|18723825|2597111
CYP1A2	1544	Butylated Hydroxyanisole	D002083	Mus musculus	25174530
CYP3A11	13112	Cadmium Chloride	D019256	Mus musculus	11171528|11958953
CYP3A25	56388	Cadmium Chloride	D019256	Mus musculus	11958953
GSTM1	2944	Cannabidiol	D002185	Mus musculus	21542829
CYP3A11	13112	Cannabidiol	D002185	Mus musculus	24667653|9778318
CYP1A2	1544	Chlorodiphenyl (54% Chlorine)	D020111	Mus musculus	19772856|25270620
CYP2C29	13095	Chlorodiphenyl (54% Chlorine)	D020111	Mus musculus	25270620
CYP3A11	13112	Cholecalciferol	D002762	Mus musculus	18420780
CYP2C29	13095	Cholecalciferol	D002762	Mus musculus	18420780
CYP3A11	13112	cinnabar	C034211	Mus musculus	21435368
CYP3A25	56388	cinnabar	C034211	Mus musculus	21435368
GSTM1	2944	Cisplatin	D002945	Mus musculus	21151649
CYP3A13	13113	Cisplatin	D002945	Mus musculus	23625948
GSTM1	2944	Copper	D003300	Mus musculus	15467011
CYP2B9	13094	Copper	D003300	Mus musculus	15467011
CYP3A11	13112	Dextroamphetamine	D003913	Mus musculus	12558987
CYP8B1	1582	Dextroamphetamine	D003913	Mus musculus	12205029
GSTM1	2944	Dietary Fats, Unsaturated	D004042	Mus musculus	23626681
CYP2C29	13095	Dietary Fats, Unsaturated	D004042	Mus musculus	23626681
CYP3A11	13112	Dihydroergotamine	D004087	Mus musculus	18420780
CYP2C29	13095	Dihydroergotamine	D004087	Mus musculus	18420780
CYP1A2	1544	Dopamine	D004298	Mus musculus	18420780
CYP2C29	13095	Dopamine	D004298	Mus musculus	18420780
GSTM1	2944	Doxorubicin	D004317	Mus musculus	16243910|16289015
CYP4A10	13117	Doxorubicin	D004317	Mus musculus	15033991
CYP4A10	13117	Eicosapentaenoic Acid	D015118	Mus musculus	18489776
CYP2C29	13095	Eicosapentaenoic Acid	D015118	Mus musculus	18489776
CYP3A11	13112	Ethinyl Estradiol	D004997	Mus musculus	17942748
CYP8B1	1582	Ethinyl Estradiol	D004997	Mus musculus	16606610
CYP2B9	13094	Fenofibrate	D011345	Mus musculus	11798191
CYP4A10	13117	Fenofibrate	D011345	Mus musculus	23063693
CYP3A11	13112	fipronil	C082360	Mus musculus	23962444
CYP2C29	13095	fipronil	C082360	Mus musculus	23962444
CYP3A11	13112	imperatorin	C031534	Mus musculus	22173200
CYP1A2	1544	imperatorin	C031534	Mus musculus	18692084
GSTM1	2944	indole-3-carbinol	C016517	Mus musculus	11309284
CYP1A2	1544	indole-3-carbinol	C016517	Mus musculus	22328411
CYP3A11	13112	Indomethacin	D007213	Mus musculus	12927920
CYP1A2	1544	Indomethacin	D007213	Mus musculus	12927920
GSTM1	2944	Iron-Dextran Complex	D007505	Mus musculus	9443932
CYP1A2	1544	Iron-Dextran Complex	D007505	Mus musculus	9443932
CYP3A11	13112	isopimpinellin	C015304	Mus musculus	18692084
CYP1A2	1544	isopimpinellin	C015304	Mus musculus	18692084
CYP1A2	1544	isoproturon	C028904	Mus musculus	18420780
CYP2C29	13095	isoproturon	C028904	Mus musculus	18420780
CYP3A11	13112	Ivermectin	D007559	Mus musculus	18420780
CYP2C29	13095	Ivermectin	D007559	Mus musculus	18420780
CYP2B9	13094	kojic acid	C011890	Mus musculus	17917374
CYP4A10	13117	kojic acid	C011890	Mus musculus	17917374
CYP3A11	13112	Meclizine	D008468	Mus musculus	15272053
CYP1A2	1544	Meclizine	D008468	Mus musculus	15272053
CYP3A11	13112	Mephenytoin	D008617	Mus musculus	18420780
CYP2C29	13095	Mephenytoin	D008617	Mus musculus	18420780
CYP3A11	13112	Methylcholanthrene	D008748	Mus musculus	22978700|23846873
CYP1A2	1544	Methylcholanthrene	D008748	Mus musculus	11356909|11549291|12117779|16167840|16639589|19525444|19679878|19772856|20595379|21498875|23169610|25174530|3785172|4054433|6749129|7238523|9233375
CYP3A11	13112	Midazolam	D008874	Mus musculus	18420780
CYP2C29	13095	Midazolam	D008874	Mus musculus	18420780
CYP3A11	13112	nonylphenol	C025256	Mus musculus	19041682
CYP2C29	13095	nonylphenol	C025256	Mus musculus	19041682
CYP2B9	13094	o,p'-DDT	C016340	Mus musculus	18925944
CYP1A2	1544	o,p'-DDT	C016340	Mus musculus	18925944
CYP3A11	13112	Okadaic Acid	D019319	Mus musculus	15710363
CYP2C29	13095	Okadaic Acid	D019319	Mus musculus	25270620
CYP3A11	13112	Omeprazole	D009853	Mus musculus	18420780
CYP1A2	1544	Omeprazole	D009853	Mus musculus	18420780
CYP2B9	13094	PCB 180	C410127	Mus musculus	25510870
CYP1A2	1544	PCB 180	C410127	Mus musculus	20961953|21571617
GSTM1	2944	Pentachlorophenol	D010416	Mus musculus	23892564
CYP1A2	1544	Pentachlorophenol	D010416	Mus musculus	23892564
GSTM1	2944	Phlorhizin	D010695	Mus musculus	22538082
CYP1A2	1544	Phlorhizin	D010695	Mus musculus	22538082
CYP2B9	13094	Piperonyl Butoxide	D010882	Mus musculus	17014948|19690152
CYP1A2	1544	Piperonyl Butoxide	D010882	Mus musculus	8722114|9233375
CYP3A11	13112	Quinidine	D011802	Mus musculus	18420780
CYP2C29	13095	Quinidine	D011802	Mus musculus	18420780
CYP8B1	1582	Selenium	D012643	Mus musculus	16170372
CYP2B9	13094	Selenium	D012643	Mus musculus	16170372
CYP3A11	13112	sodium bichromate	C016104	Mus musculus	22155349
CYP1A2	1544	sodium bichromate	C016104	Mus musculus	22613061
GSTM1	2944	Spironolactone	D013148	Mus musculus	18723825
CYP3A11	13112	Spironolactone	D013148	Mus musculus	15919853|17627975|19144771
GSTM1	2944	sulforafan	C016766	Mus musculus	11309284|17942926|19071154|19303893|20932822|24184564
CYP3A11	13112	sulforafan	C016766	Mus musculus	23153560
CYP3A13	13113	systhane	C446685	Mus musculus	19010342
CYP3A11	13112	systhane	C446685	Mus musculus	16730040
CYP8B1	1582	Tetracycline	D013752	Mus musculus	16917069|24489787
CYP4A10	13117	Tetracycline	D013752	Mus musculus	19427351
CYP3A11	13112	Tetradecanoylphorbol Acetate	D013755	Mus musculus	19282384
CYP1A2	1544	Tetradecanoylphorbol Acetate	D013755	Mus musculus	1313028
GSTM1	2944	Thioctic Acid	D008063	Mus musculus	18367378
CYP1A2	1544	Thioctic Acid	D008063	Mus musculus	21932800
GSTM1	2944	titanium dioxide	C009495	Mus musculus	23557971
CYP2B9	13094	titanium dioxide	C009495	Mus musculus	23557971
CYP3A13	13113	Trinitrobenzenesulfonic Acid	D014302	Mus musculus	17982090
CYP3A11	13112	Trinitrobenzenesulfonic Acid	D014302	Mus musculus	21599020
SULT2A1	6822	Ursodeoxycholic Acid	D014580	Mus musculus	16472600
CYP3A11	13112	Ursodeoxycholic Acid	D014580	Mus musculus	16472600
CYP1A2	1544	1,2,3,7,8-pentachlorodibenzofuran	C057584	Mus musculus	24713691
CYP1A2	1544	1,2,3,7,8-pentachlorodibenzo-p-dioxin	C051452	Mus musculus	23674508
CYP1A2	1544	1,2,5,6-dibenzanthracene	C026486	Mus musculus	8961944
GSTM1	2944	1,2-dichloro-4-nitrobenzene	C028328	Mus musculus	1859377
CYP2C29	13095	1,4-dihydroxy-2-nonene	C091765	Mus musculus	21766881
GSTM1	2944	1,5-naphthalenediamine	C034086	Mus musculus	17114358
CYP2C29	13095	11-oxo-delta(8)-tetrahydrocannabinol	C020443	Mus musculus	8394082
GSTM1	2944	2-(4-toluidino)-6-naphthalenesulfonic acid	C009497	Mus musculus	7725348
CYP3A11	13112	2,2',4,4'-tetrabromodiphenyl ether	C511295	Mus musculus	17324954
CYP1A2	1544	2,3,3',4,4'-pentachlorobiphenyl	C067940	Mus musculus	10986007|20961953|21571617
CYP1A2	1544	2,3',4,4',5-pentachlorobiphenyl	C070055	Mus musculus	10986007|20961953|21571617|23674508
CYP1A2	1544	2,3,4,7,8-pentachlorodibenzofuran	C038890	Mus musculus	10448125|23674508|24713691|9240455
CYP2B9	13094	2,4,4'-trichlorobiphenyl	C081766	Mus musculus	25510870
CYP2B9	13094	2,4,5,2',5'-pentachlorobiphenyl	C009828	Mus musculus	25510870
CYP2B9	13094	2,5,2',5'-tetrachlorobiphenyl	C009407	Mus musculus	25510870
CYP1A2	1544	2-amino-1-methyl-6-(4-hydroxyphenyl)imidazo(4,5-b)pyridine	C077584	Mus musculus	16167840
CYP1A2	1544	2-amino-1-methyl-6-phenylimidazo(4,5-b)pyridine	C049584	Mus musculus	16167840|17279779|1943715|2023932
CYP1A2	1544	2-amino-3,4-dimethylimidazo(4,5-f)quinoline	C036989	Mus musculus	1567206
CYP1A2	1544	2-amino-3,8-dimethylimidazo(4,5-f)quinoxaline	C036990	Mus musculus	23681119
CYP1A2	1544	2-amino-3-methylimidazo(4,5-f)quinoline	C029216	Mus musculus	2023932
CYP8B1	1582	2-arachidonylglycerol	C094503	Mus musculus	23894352
CYP1A2	1544	2-hydroxyamino-1-methyl-6-phenylimidazo(4,5-b)pyridine	C060533	Mus musculus	1943715
CYP2B9	13094	3-(alpha,alpha-dimethylallyl)psoralen	C020740	Mus musculus	22790670
CYP1A2	1544	3,4,5,3',4',5'-hexachlorobiphenyl	C027309	Mus musculus	20961953|21571617
CYP1A2	1544	3,4',5-trimethoxystilbene	C497286	Mus musculus	16684708
GSTM1	2944	3,5,5-trimethylhexanoylferrocene	C050224	Mus musculus	22649188
CYP1A2	1544	3-amino-1-methyl-5H-pyrido(4,3-b)indole	C019133	Mus musculus	12744663|19140158
CYP1A2	1544	4-biphenylamine	C006757	Mus musculus	11376689
CYP2C29	13095	4-hydroxy-2-nonenal	C027576	Mus musculus	21766881
CYP2C29	13095	4-hydroxy-2-nonenoic acid	C091766	Mus musculus	21766881
CYP1A2	1544	6-formylindolo(3,2-b)carbazole	C111855	Mus musculus	22491429
CYP1A2	1544	6-methyl-1,3,8-trichlorodibenzofuran	C054923	Mus musculus	22491429
CYP1A2	1544	7-(deoxyadenosin-N(6)-yl)aristolactam I	C077580	Mus musculus	21932800
CYP1A2	1544	7-(deoxyadenosin-N(6)--yl)aristolactam II	C405699	Mus musculus	21932800
CYP1A2	1544	7-(deoxyguanosin-N(2)-yl)aristolactam I	C077579	Mus musculus	21932800
CYP1A2	1544	9,10-Dimethyl-1,2-benzanthracene	D015127	Mus musculus	15606143|8961944
CYP3A11	13112	9-cis-retinal	C031390	Mus musculus	19686701
CYP1A2	1544	acenaphthene	C042552	Mus musculus	7750161|8001243
CYP1A2	1544	acenaphthylene	C042553	Mus musculus	10977129|7750161|8001243
CYP1A2	1544	acephate	C001969	Mus musculus	17686559
CYP4A10	13117	AGN 194204	C430898	Mus musculus	15302862
CYP3A11	13112	alitretinoin	C103303	Mus musculus	19686701
CYP1A2	1544	alpha-hederin	C010177	Mus musculus	9861456
CYP1A2	1544	alpha-naphthoflavone	C011512	Mus musculus	21766881|21932800
CYP3A11	13112	alpha-Tocopherol	D024502	Mus musculus	15649653|16008107
CYP8B1	1582	AM 251	C103505	Mus musculus	23894352
CYP2B9	13094	Androstenedione	D000735	Mus musculus	7771797
GSTM1	2944	angelica lactone	C019257	Mus musculus	11309284
CYP1A2	1544	anthracene	C034020	Mus musculus	7750161|8001243
CYP1A2	1544	aristolochic acid I	C000228	Mus musculus	21932800
CYP2B9	13094	Arsenic	D001151	Mus musculus	15026472
GSTM1	2944	arsenite	C015001	Mus musculus	18929588
CYP3A11	13112	atorvastatin	C065179	Mus musculus	15986414
CYP1A2	1544	benz(a)anthracene	C030935	Mus musculus	17825862|7750161|8961944
CYP1A2	1544	benzo(b)fluoranthene	C006703	Mus musculus	12117779|7750161
CYP1A2	1544	benzo(c)phenanthrene	C002615	Mus musculus	8961944
GSTM1	2944	benzo(g)chrysene-11,12-dihydrodiol-13,14-epoxide	C089231	Mus musculus	9308905
CYP1A2	1544	benzo(k)fluoranthene	C022921	Mus musculus	7750161
GSTM1	2944	benzofuran	C105430	Mus musculus	17114358
GSTM1	2944	benzyloxycarbonylleucyl-leucyl-leucine aldehyde	C072553	Mus musculus	20061341
CYP1A2	1544	beta-apo-8'-carotenal	C110652	Mus musculus	9271336
CYP2C29	13095	beta-hexachlorocyclohexane	C023888	Mus musculus	25270620
CYP4A10	13117	Betaine	D001622	Mus musculus	20118189
CYP4A10	13117	Bezafibrate	D001629	Mus musculus	20854792
CYP1A2	1544	Bilirubin	D001663	Mus musculus	16183037
CYP4A10	13117	Biological Products	D001688	Mus musculus	22613217
CYP1A2	1544	Bucladesine	D003994	Mus musculus	1849469
GSTM1	2944	Buthionine Sulfoximine	D019328	Mus musculus	15878706
GSTM1	2944	Butylhydroxybutylnitrosamine	D002085	Mus musculus	24998975
CYP1A2	1544	Butyrates	D002087	Mus musculus	15252868
CYP3A25	56388	Cacodylic Acid	D002101	Mus musculus	15345372
GSTM1	2944	Cadmium	D002104	Mus musculus	24067728
CYP2B9	13094	cadmium sulfate	C037123	Mus musculus	16221973
GSTM1	2944	cafestol	C053400	Mus musculus	11309284
CYP1A2	1544	Caffeine	D002110	Mus musculus	11376689|18420780
CYP3A11	13112	Calcitriol	D002117	Mus musculus	15824121
CYP3A11	13112	cannabidiol hydroxyquinone	C073718	Mus musculus	24667653|9778318
CYP1A2	1544	Canthaxanthin	D016644	Mus musculus	9271336
CYP3A11	13112	Carbamazepine	D002220	Mus musculus	19490052
CYP8B1	1582	Cephalothin	D002512	Mus musculus	24657338
CYP8B1	1582	cerous chloride	C026690	Mus musculus	23139204
SULT2A1	6822	Chenodeoxycholic Acid	D002635	Mus musculus	16946559
CYP3A11	13112	Chlordecone	D007631	Mus musculus	18789348
GSTM1	2944	Chloroprene	D002737	Mus musculus	23125180
CYP3A11	13112	Chlorpromazine	D002746	Mus musculus	12049174
CYP3A11	13112	cholan-2,3,24-tryl-2,3,24-trisulfate	C561233	Mus musculus	21599020
CYP3A11	13112	Cholesterol, Dietary	D002791	Mus musculus	20926756
CYP1A2	1544	chrysene	C031180	Mus musculus	7750161|8961944
GSTM1	2944	chrysene,2-diol-3,4-epoxide-1	C021977	Mus musculus	9308905
CYP4A10	13117	Clofibric Acid	D002995	Mus musculus	22539621
CYP3A11	13112	Clotrimazole	D003022	Mus musculus	12049174
CYP1A2	1544	Clozapine	D003024	Mus musculus	12969762
CYP3A11	13112	cobaltiprotoporphyrin	C007095	Mus musculus	22859313
CYP1A2	1544	Coffee	D003069	Mus musculus	18028974
CYP1A2	1544	Colforsin	D005576	Mus musculus	1849469
GSTM1	2944	copper (N-2-hydroxyacetophenone)glycinate	C515714	Mus musculus	16289015
CYP1A2	1544	Curcumin	D003474	Mus musculus	18321868
CYP1A2	1544	cyclobarbital	C084639	Mus musculus	10064569
CYP1A2	1544	Cycloheximide	D003513	Mus musculus	1849469
CYP2B9	13094	Cyproterone	D003534	Mus musculus	7771797
CYP3A11	13112	decabromobiphenyl ether	C010902	Mus musculus	17324954
CYP2C29	13095	delta(6)-tetrahydrocannabinol-7-oic acid	C009411	Mus musculus	8394082
CYP8B1	1582	Deoxycholic Acid	D003840	Mus musculus	21914718
CYP1A2	1544	dibenzo(a,l)pyrene	C041517	Mus musculus	15606143
CYP1A2	1544	dibenzofuran	C023614	Mus musculus	7750161|8001243
GSTM1	2944	dibenzoylmethane	C061481	Mus musculus	17942926
CYP4A10	13117	dichlorfop-methyl	C012891	Mus musculus	17084873
CYP4A10	13117	Dichloroacetic Acid	D003999	Mus musculus	15363585|23575800
CYP2C29	13095	Diclofenac	D004008	Mus musculus	18420780
CYP3A11	13112	Dieldrin	D004026	Mus musculus	12049174
GSTM1	2944	Diethylstilbestrol	D004054	Mus musculus	21041162
GSTM1	2944	Dinitrochlorobenzene	D004137	Mus musculus	12069689
CYP4A10	13117	di-n-octyl phthalate	C010715	Mus musculus	24496636
CYP3A11	13112	Diosgenin	D004144	Mus musculus	15611112
CYP4A10	13117	Docosahexaenoic Acids	D004281	Mus musculus	16623957|18489776
GSTM1	2944	Dronabinol	D013759	Mus musculus	21542829
GSTM1	2944	E804 bisindole	C509867	Mus musculus	23107598
CYP3A11	13112	Endotoxins	D004731	Mus musculus	15456840
CYP2C29	13095	Erythromycin	D004917	Mus musculus	18420780
CYP2C29	13095	Estradiol	D004958	Mus musculus	16280380
CYP2B9	13094	Estrone	D004970	Mus musculus	7771797
GSTM1	2944	Ethacrynic Acid	D004976	Mus musculus	12069689
GSTM1	2944	Ethoxyquin	D005015	Mus musculus	11309284|18723825
CYP4A10	13117	Ethylnitrosourea	D005038	Mus musculus	19100860
CYP2C29	13095	Etoposide	D005047	Mus musculus	25270620
GSTM1	2944	EUK-189	C436526	Mus musculus	15964507
CYP3A11	13112	Fatty Acids, Essential	D005228	Mus musculus	23333450
CYP1A2	1544	fenarimol	C033789	Mus musculus	17686559
CYP1A2	1544	Fenbendazole	D005273	Mus musculus	22048645
CYP3A11	13112	Ficusin	D005363	Mus musculus	22173200
CYP1A2	1544	Flame Retardants	D005411	Mus musculus	18774282
CYP1A2	1544	flumequine	C012976	Mus musculus	23681119
CYP1A2	1544	fluoranthene	C007738	Mus musculus	7750161
CYP1A2	1544	fluorene	C041509	Mus musculus	7750161|8001243
CYP4A10	13117	fomesafen	C088563	Mus musculus	22539621
CYP2C29	13095	fulvestrant	C070081	Mus musculus	16280380
CYP1A2	1544	furafylline	C050131	Mus musculus	21932800|22491429
GSTM1	2944	gamma-Tocopherol	D024504	Mus musculus	19115203
GSTM1	2944	Glucosinolates	D005961	Mus musculus	15570060
CYP3A11	13112	Glycyrrhizic Acid	D019695	Mus musculus	22982774
CYP3A11	13112	Gold	D006046	Mus musculus	22486372
CYP3A11	13112	Gold Alloys	D006047	Mus musculus	22486372
CYP2C29	13095	Heptachlor Epoxide	D006534	Mus musculus	25270620
CYP1A2	1544	Hydrolyzable Tannins	D047348	Mus musculus	12749824
CYP8B1	1582	Imipenem	D015378	Mus musculus	24657338
CYP3A11	13112	Iodine	D007455	Mus musculus	22503787
GSTM1	2944	Iron	D007501	Mus musculus	11755321
CYP3A11	13112	isoimperatorin	C055542	Mus musculus	22173200
CYP1A2	1544	isosafrole	C015959	Mus musculus	8722114
CYP3A11	13112	Isotretinoin	D015474	Mus musculus	19686701
GSTM1	2944	JP8 aviation fuel	C098607	Mus musculus	10959803
GSTM1	2944	kahweol palmitate	C033997	Mus musculus	11309284
CYP1A2	1544	KC 500	C477388	Mus musculus	12117779
CYP2B9	13094	Ketolides	D048628	Mus musculus	24967691
CYP2B9	13094	lead acetate	C008261	Mus musculus	21335049
CYP1A2	1544	Lentinan	D007912	Mus musculus	15630237
CYP3A11	13112	lithocholic acid acetate	C502354	Mus musculus	15489543
CYP1A2	1544	magnolol	C005498	Mus musculus	19140158
CYP3A11	13112	Melatonin	D008550	Mus musculus	15617534
CYP1A2	1544	Mercury	D008628	Mus musculus	22579925|23231920
GSTM1	2944	Methotrexate	D008727	Mus musculus	18502557
CYP3A11	13112	Mifepristone	D015735	Mus musculus	15456840
CYP3A25	56388	monomethylarsonic acid	C020300	Mus musculus	15345372
CYP3A13	13113	MRK 003	C523799	Mus musculus	19903844
CYP1A2	1544	musk ketone	C031448	Mus musculus	9441723
CYP1A2	1544	musk xylene	C031447	Mus musculus	9397191
GSTM1	2944	Mustard Gas	D009151	Mus musculus	18955075
CYP1A2	1544	N-acetyl-4-benzoquinoneimine	C028473	Mus musculus	19679878
GSTM1	2944	naphthalene	C031721	Mus musculus	10959795|19438287
CYP8B1	1582	Neomycin	D009355	Mus musculus	24657338
CYP2B9	13094	nickel sulfate	C029938	Mus musculus	16100012
GSTM1	2944	Nitric Oxide	D009569	Mus musculus	15878706
CYP1A2	1544	norclozapine	C058272	Mus musculus	12969762
CYP1A2	1544	octachlorostyrene	C014138	Mus musculus	19525444
CYP3A11	13112	Organometallic Compounds	D009942	Mus musculus	22147119
CYP4A10	13117	Oxazepam	D010076	Mus musculus	12727805
CYP4A10	13117	oxyfluorofen	C016027	Mus musculus	22539621
CYP1A2	1544	Oxygen	D010100	Mus musculus	21745492
GSTM1	2944	Paraquat	D010269	Mus musculus	16128001
GSTM1	2944	Particulate Matter	D052638	Mus musculus	18307122|18614404
CYP3A11	13112	pentabromodiphenyl ether	C086401	Mus musculus	17324954
CYP1A2	1544	Pentobarbital	D010424	Mus musculus	10064569
CYP4A10	13117	perfluorobutyric acid	C033094	Mus musculus	19359353
CYP3A11	13112	perfluorodecanoic acid	C036567	Mus musculus	18648086
CYP3A11	13112	perfluorododecanoic acid	C522391	Mus musculus	23567314
CYP3A11	13112	perfluorononanoic acid	C584865	Mus musculus	25543169
CYP3A11	13112	perfluoro-n-undecanoic acid	C101814	Mus musculus	23567314
CYP1A2	1544	Phenacetin	D010615	Mus musculus	10445756|1567206|15742976
CYP1A2	1544	phenanthrene	C031181	Mus musculus	19766613|7750161|8001243
CYP3A11	13112	phenyl-N-tert-butylnitrone	C029217	Mus musculus	15976188
CYP3A11	13112	phorbol-12-myristate	C119222	Mus musculus	15710363
GSTM1	2944	pimagedine	C004479	Mus musculus	12763045
CYP1A2	1544	Polychlorinated Biphenyls	D011078	Mus musculus	22935098
CYP1A2	1544	Polycyclic Hydrocarbons, Aromatic	D011084	Mus musculus	7750161
CYP1A2	1544	Polyphenols	D059808	Mus musculus	19370779
CYP3A11	13112	Prednisolone	D011239	Mus musculus	19490052
CYP3A11	13112	pregna-4,17-diene-3,16-dione	C023617	Mus musculus	15075359
CYP2B9	13094	Progesterone	D011374	Mus musculus	7771797
CYP4A10	13117	pronamide	C001059	Mus musculus	25092647
CYP1A2	1544	Propranolol	D011433	Mus musculus	15618653
CYP3A11	13112	Propylthiouracil	D011441	Mus musculus	22503787
CYP1A2	1544	pterostilbene	C107773	Mus musculus	16684708
CYP1A2	1544	purpurin	C511975	Mus musculus	12744663
CYP1A2	1544	pyrene	C030984	Mus musculus	17618724|7750161
CYP1A2	1544	Pyrogallol	D011748	Mus musculus	18789925
CYP3A11	13112	Pyruvic Acid	D019289	Mus musculus	21933665
CYP1A2	1544	Reactive Oxygen Species	D017382	Mus musculus	20118626
CYP3A11	13112	retinol palmitate	C014794	Mus musculus	19686701
CYP3A11	13112	rifaximin	C042734	Mus musculus	21599020
CYP8B1	1582	Ritodrine	D012312	Mus musculus	23370008
GSTM1	2944	rosiglitazone	C089730	Mus musculus	17245590
GSTM1	2944	Rotenone	D012402	Mus musculus	23186747
CYP3A13	13113	S-(1,1,2,2-tetrafluoroethyl)cysteine	C064116	Mus musculus	16678137
CYP1A2	1544	Safrole	D012451	Mus musculus	8722114
CYP3A11	13112	schizandrin B	C015499	Mus musculus	16267138
CYP3A11	13112	schizandrol B	C033585	Mus musculus	25319358
CYP1A2	1544	Secobarbital	D012631	Mus musculus	10064569
CYP1A2	1544	sesamex	C100180	Mus musculus	8722114
CYP3A25	56388	sodium arsenate	C009277	Mus musculus	11353140
CYP1A2	1544	Sodium Fluoride	D012969	Mus musculus	21340527
GSTM1	2944	Soot	D053260	Mus musculus	22461453
GSTM1	2944	Spermidine	D013095	Mus musculus	12763045
CYP3A11	13112	sulfoxaflor	C560328	Mus musculus	23607986
CYP2A22	233005	taurine-ursodeoxycholate conjugate	C030141	Mus musculus	21079772
CYP1A2	1544	Tea	D013662	Mus musculus	19370779
CYP3A11	13112	tebufenozide	C082026	Mus musculus	22310298
CYP4A10	13117	tectoridin	C120040	Mus musculus	20637825
CYP2B9	13094	Testosterone Propionate	D043343	Mus musculus	20943812
CYP1A2	1544	Theophylline	D013806	Mus musculus	15970798
CYP4A10	13117	TO-901317	C423915	Mus musculus	15302862|23063693
GSTM1	2944	Tobacco Smoke Pollution	D014028	Mus musculus	22609517|24096154
CYP4A10	13117	Toximul MP8	C019116	Mus musculus	17643967
CYP4A10	13117	Trichloroacetic Acid	D014238	Mus musculus	23575800
CYP1A2	1544	Trichloroepoxypropane	D014239	Mus musculus	8961944
CYP1A2	1544	trichostatin A	C012589	Mus musculus	15252868
CYP4A10	13117	tridiphane	C051460	Mus musculus	8722114
GSTM1	2944	trimellitic anhydride	C015559	Mus musculus	19042947
CYP8B1	1582	Tunicamycin	D014415	Mus musculus	17127020
CYP1A2	1544	Uroporphyrinogens	D014577	Mus musculus	1567206
CYP1A2	1544	Vanadium	D014639	Mus musculus	23423713
CYP8B1	1582	Vancomycin	D014640	Mus musculus	24657338
GSTM1	2944	Vehicle Emissions	D001335	Mus musculus	18307122|18614404
CYP1A2	1544	vinclozolin	C025643	Mus musculus	17686559
CYP3A13	13113	Vinyl Chloride	D014752	Mus musculus	18579281
CYP4A10	13117	Vitamin B 12	D014805	Mus musculus	20118189
GSTM1	2944	Vitamin K 3	D024483	Mus musculus	14610226
CYP3A11	13112	Voriconazole	D065819	Mus musculus	23274663
CYP2C29	13095	Warfarin	D014859	Mus musculus	18420780
CYP4A10	13117	Zinc	D015032	Mus musculus	24155903
CYP4A10	13117	Zinc Sulfate	D019287	Mus musculus	20118189
